# Supplementary material for: Coming out of the Shell: Building the Molecular Infrastructure for Research on Parasite-Harbouring Snails
Source: PLoS Negl Trop Dis. 2013 Sep 12;7(9):e2284. doi: 10.1371/journal.pntd.0002284 (PMC3772040; doi:10.1371/journal.pntd.0002284)
Supplement: Table S1 — The annotated transcriptome of Bithynia siamensis goniomphalos . Summary of annotation data linked to individual assembled transcripts. Abbreviations: reads per kilobase per million reads (RPKM); non-redundant protein database (Nr); non-redundant nucleotide database (Nt); SwissProt database (SwissProt); Clusters of Orthologous Groups of Proteins (COG); Kyoto Encyclopedia of Genes and Genomes (KEGG); Gene Ontology (GO). (ZIP) [file pntd.0002284.s001.zip]

Archive with 3 entries (2 files):
- Table S1_test.xls
- __MACOSX/
- __MACOSX/._Table S1_test.xls
