# Supplementary material for: Coming out of the Shell: Building the Molecular Infrastructure for Research on Parasite-Harbouring Snails
Source: PLoS Negl Trop Dis. 2013 Sep 12;7(9):e2284. doi: 10.1371/journal.pntd.0002284 (PMC3772040; doi:10.1371/journal.pntd.0002284)
Supplement: Table S1 — The annotated transcriptome of Bithynia siamensis goniomphalos . Summary of annotation data linked to individual assembled transcripts. Abbreviations: reads per kilobase per million reads (RPKM); non-redundant protein database (Nr); non-redundant nucleotide database (Nt); SwissProt database (SwissProt); Clusters of Orthologous Groups of Proteins (COG); Kyoto Encyclopedia of Genes and Genomes (KEGG); Gene Ontology (GO). (ZIP) [file pntd.0002284.s001.zip › Table S1_test.xls]

## Sheet: Table S1.txt
Transcript ID	Transcript length	Number of mapping reads(17839312)	RPKM value	Nr-ID	Nr-Score	Nr-Evalue	Nr-annotation	Nt-ID	Nt-Score	Nt-Evalue	Nt-annotation	Swissprot-ID	Swissprot-Score	Swissprot-Evalue	Swissprot-annotation	COG-Protein-or-Domain	COG-Score	COG-Evalue	COG-ID	COG-Function-Description	KO_id	KEGG-Evalue	KEGG-Score	KEGG-Gene	ko_definition	GO-BiologicalProcess	GO-MolecularFunction	Go-CellularComponent
Unigene62510_H1	213	84291	22183.2	gi|284794219|gb|ADB93368.1|	114.4	1e-24	cytochrome c oxidase subunit 1 [Potamopyrgus estuarinus]	gi|347979277|gb|JF284690.1|	165	9e-38	Oncomelania hupensis hupensis isolate HBJL mitochondrion, complete genome	sp|Q34941|COX1_LUMTE	80.1	1e-15	Cytochrome c oxidase subunit 1 OS=Lumbricus terrestris GN=COI PE=3 SV=1	CC3406	58.9	2e-09	COG0843	Heme/copper-type cytochrome/quinol oxidases, subunit 1	K02256	9e-14	75.5	dya:COX1	cytochrome c oxidase subunit 1 [EC:1.9.3.1]	GO:0009060//aerobic respiration;GO:0006810//transport;GO:0022900//electron transport chain	GO:0009055//electron carrier activity;GO:0020037//heme binding;GO:0004129//cytochrome-c oxidase activity	GO:0005743//mitochondrial inner membrane;GO:0070469//respiratory chain;GO:0016021//integral to membrane
Unigene68002_H1	1433	433826	16970.4	gi|288903441|ref|YP_003434160.1|	65.5	7e-09	NADH dehydrogenase subunit 1 [Tricula hortensis] >gi|167030936|gb|ABZ05802.1| NADH dehydrogenase subunit 1 (mitochondrion) [Tricula hortensis]	gi|347979305|gb|JF284692.1|	424	1e-115	Oncomelania hupensis hupensis isolate HNYY mitochondrion, complete genome	sp|O47479|NU1M_LOLBL	130	8e-41	NADH-ubiquinone oxidoreductase chain 1 OS=Loligo bleekeri GN=ND1 PE=3 SV=1	RP796	107	1e-26	COG1005	NADH:ubiquinone oxidoreductase subunit 1 (chain H)	K03878	2e-39	129	aag:ND1	NADH-ubiquinone oxidoreductase chain 1 [EC:1.6.5.3]	GO:0055114//oxidation-reduction process	GO:0008137//NADH dehydrogenase (ubiquinone) activity	GO:0016021//integral to membrane;GO:0005739//mitochondrion
CL48994.Contig1_H1	5175	940792	10190.7	gi|161561770|ref|YP_001586125.1|	97.4	7e-18	cytochrome c oxidase subunit I (mitochondrion) [Reishia clavigera] >gi|73254220|gb|AAZ74635.1| cytochrome c oxidase subunit 1 [Reishia clavigera]	gi|161705280|gb|EU195832.1|	656	0	Wattebledia crosseana isolate KK1 cytochrome c oxidase subunit I (COI) gene, partial cds; mitochondrial	sp|Q34941|COX1_LUMTE	272	3e-120	Cytochrome c oxidase subunit 1 OS=Lumbricus terrestris GN=COI PE=3 SV=1	Q0045	208	5e-89	COG0843	Heme/copper-type cytochrome/quinol oxidases, subunit 1	K02256	4e-117	254	tca:803829	cytochrome c oxidase subunit 1 [EC:1.9.3.1]	-	-	GO:0016020//membrane
CL44456.Contig2_H1	416	54953	7404.91	--	--	--	--	--	--	--	--	--	--	--	--	--	--	--	--	--	--	--	--	--	--	-	-	-
CL6764.Contig3_H1	4464	505603	6349.03	gi|347979391|gb|AEP39136.1|	260.8	4e-67	cytochrome c oxidase subunit II [Oncomelania hupensis hupensis]	gi|347979333|gb|JF284694.1|	161	3e-35	Oncomelania hupensis hupensis isolate ZJJH mitochondrion, complete genome	sp|P50253|COX2_DROSI	202	7e-51	Cytochrome c oxidase subunit 2 OS=Drosophila simulans GN=mt:CoII PE=3 SV=2	Q0250	147	1e-34	COG1622	Heme/copper-type cytochrome/quinol oxidases, subunit 2	K02261	4e-50	201	dme:COX2	cytochrome c oxidase subunit 2	-	GO:0046872//metal ion binding	GO:0016020//membrane
CL44045.Contig5_H1	3661	381123	5835.62	gi|347979394|gb|AEP39139.1|	43.5	7e-97	NADH dehydrogenase subunit 1 [Oncomelania hupensis hupensis]	gi|347979375|gb|JF284697.1|	208	1e-49	Oncomelania hupensis hupensis isolate SCMS mitochondrion, complete genome	sp|P33502|NU1M_ANOQU	127	3e-52	NADH-ubiquinone oxidoreductase chain 1 OS=Anopheles quadrimaculatus GN=ND1 PE=3 SV=1	RP796	89.4	1e-40	COG1005	NADH:ubiquinone oxidoreductase subunit 1 (chain H)	K03878	2e-51	125	aga:ND1	NADH-ubiquinone oxidoreductase chain 1 [EC:1.6.5.3]	-	-	GO:0044464//cell part
CL12435.Contig2_H1	2518	258678	5758.72	gi|284794242|gb|ADB93390.1|	26.6	2e-85	NADH dehydrogenase subunit 5 [Potamopyrgus antipodarum] >gi|284794326|gb|ADB93468.1| NADH dehydrogenase subunit 5 [Potamopyrgus antipodarum]	gi|167030931|gb|EU440735.1|	256	4e-64	Tricula hortensis mitochondrion, complete genome	sp|Q34947|NU5M_LUMTE	307	3e-99	NADH-ubiquinone oxidoreductase chain 5 OS=Lumbricus terrestris GN=ND5 PE=3 SV=1	mll1355	159	9e-42	COG1009	NADH:ubiquinone oxidoreductase subunit 5 (chain L)/Multisubunit Na+/H+ antiporter, MnhA subunit	K03883	1e-84	270	aag:ND5	NADH-ubiquinone oxidoreductase chain 5 [EC:1.6.5.3]	GO:0006810//transport;GO:0042773//ATP synthesis coupled electron transport	GO:0008137//NADH dehydrogenase (ubiquinone) activity	GO:0005743//mitochondrial inner membrane;GO:0070469//respiratory chain;GO:0016021//integral to membrane
CL44410.Contig1_H1	1988	153409	4325.7	gi|255506461|ref|YP_003097211.1|	28.1	9e-103	NADH dehydrogenase subunit 4 [Oncomelania hupensis] >gi|254304508|gb|ACT65824.1| NADH dehydrogenase subunit 4 [Oncomelania hupensis]	gi|347979361|gb|JF284696.1|	87.7	2e-13	Oncomelania hupensis hupensis isolate GXBS mitochondrion, complete genome	sp|Q34949|NU4M_LUMTE	236	2e-61	NADH-ubiquinone oxidoreductase chain 4 OS=Lumbricus terrestris GN=ND4 PE=3 SV=1	BMEI1146	101	5e-21	COG1008	NADH:ubiquinone oxidoreductase subunit 4 (chain M)	K03881	1e-58	228	dsi:ND4	NADH-ubiquinone oxidoreductase chain 4 [EC:1.6.5.3]	GO:0022900//electron transport chain	-	GO:0016020//membrane
Unigene4303_H1	621	37474	3382.68	gi|302632690|ref|YP_003848782.1|	23.9	4e-24	cytochrome b [Amalda northlandica] >gi|270486485|gb|ACZ83059.1| cytochrome b [Amalda northlandica]	gi|194326446|emb|CU571137.20|	67.9	5e-08	Pig DNA sequence from clone CH242-40D15 on chromosome 7, complete sequence	sp|Q8M0K7|CYB_SAMCR	76.6	1e-15	Cytochrome b OS=Samia cynthia ricini GN=MT-CYB PE=3 SV=1	Q0105	48.9	6e-06	COG1290	Cytochrome b subunit of the bc complex	K00412	3e-14	73.6	cqu:CYTB	ubiquinol-cytochrome c reductase cytochrome b subunit	GO:0006810//transport;GO:0022904//respiratory electron transport chain	GO:0046872//metal ion binding;GO:0016491//oxidoreductase activity;GO:0009055//electron carrier activity	GO:0070469//respiratory chain;GO:0016021//integral to membrane;GO:0005739//mitochondrion
CL28888.Contig3_H1	344	19426	3165.53	gi|332019851|gb|EGI60312.1|	28.5	4e-11	60S ribosomal protein L18 [Acromyrmex echinatior]	--	--	--	--	sp|Q2M0G4|RL18_DROPS	59.7	1e-10	60S ribosomal protein L18 OS=Drosophila pseudoobscura pseudoobscura GN=RpL18 PE=3 SV=2	SPBC11C11.07	56.6	1e-08	COG1727	Ribosomal protein L18E	K02883	1e-11	64.3	phu:Phum_PHUM042190	large subunit ribosomal protein L18e	GO:0006412//translation	GO:0003735//structural constituent of ribosome	GO:0005840//ribosome
CL22286.Contig3_H1	1930	104449	3033.67	--	--	--	--	gi|27436284|gb|AF445354.1|	369	3e-98	Bithynia tentaculata 12S ribosomal RNA gene, partial sequence; mitochondrial gene for mitochondrial product	--	--	--	--	--	--	--	--	--	--	--	--	--	--	-	-	-
CL31420.Contig2_H1	3068	147533	2695.6	gi|358331843|dbj|GAA50593.1|	57.4	5e-06	actin beta/gamma 1 [Clonorchis sinensis]	gi|189503724|gb|EU727202.1|	505	1e-139	Thais clavigera beta-actin mRNA, partial cds	sp|P92182|ACT1_LUMTE	206	4e-102	Actin-1 OS=Lumbricus terrestris GN=ACT1 PE=2 SV=1	SPBC32H8.12c	195	1e-95	COG5277	Actin and related proteins	K05692	2e-101	209	api:100166065	actin beta/gamma 1	-	GO:0005524//ATP binding	GO:0005856//cytoskeleton;GO:0005737//cytoplasm
CL43455.Contig12_H1	652	30688	2638.41	--	--	--	--	--	--	--	--	--	--	--	--	--	--	--	--	--	--	--	--	--	--	-	-	-
CL25960.Contig5_H1	483	21625	2509.75	gi|158187800|gb|ABW23189.1|	93.2	1e-42	ribosomal protein rpl35a [Arenicola marina]	gi|57114473|gb|AC130283.8|	69.9	9e-09	Mus musculus chromosome 15, clone RP23-136E18, complete sequence	sp|Q90YT3|RL35A_ICTPU	93.6	8e-37	60S ribosomal protein L35a OS=Ictalurus punctatus GN=rpl35a PE=3 SV=1	YOR234c	69.3	6e-23	COG2451	Ribosomal protein L35AE/L33A	K02917	2e-39	97.1	smm:Smp_061200	large subunit ribosomal protein L35Ae	GO:0009790//embryo development;GO:0006412//translation	GO:0003735//structural constituent of ribosome;GO:0000049//tRNA binding	GO:0005840//ribosome
CL44456.Contig1_H1	791	32958	2335.64	--	--	--	--	--	--	--	--	--	--	--	--	--	--	--	--	--	--	--	--	--	--	-	-	-
CL1075.Contig1_H1	559	22978	2304.21	gi|126697456|gb|ABO26685.1|	178.7	1e-43	ribosomal protein l17 [Haliotis discus discus]	gi|126697455|gb|EF103427.1|	87.7	5e-14	Haliotis discus discus ribosomal protein l17 mRNA, complete cds	sp|Q4PM54|RL17_IXOSC	160	1e-39	60S ribosomal protein L17 OS=Ixodes scapularis GN=RpL17 PE=2 SV=1	SPBC2F12.04	120	1e-31	COG0091	Ribosomal protein L22	K02880	3e-39	148	bmy:Bm1_06635	large subunit ribosomal protein L17e	GO:0006412//translation	GO:0003735//structural constituent of ribosome	GO:0015934//large ribosomal subunit
Unigene19178_H1	1543	58344	2119.59	gi|260795709|ref|XP_002592847.1|	32.3	1e-12	hypothetical protein BRAFLDRAFT_117727 [Branchiostoma floridae] >gi|229278071|gb|EEN48858.1| hypothetical protein BRAFLDRAFT_117727 [Branchiostoma floridae]	--	--	--	--	sp|Q66JC5|TCTP_XENTR	44.3	3e-12	Translationally-controlled tumor protein homolog OS=Xenopus tropicalis GN=tpt1 PE=2 SV=1	--	--	--	--	--	--	--	--	--	--	-	GO:0005515//protein binding	GO:0005737//cytoplasm
Unigene34489_H1	1354	49188	2036.4	gi|241556143|ref|XP_002399611.1|	214.5	6e-125	60S acidic ribosomal protein P0, putative [Ixodes scapularis] >gi|215499690|gb|EEC09184.1| 60S acidic ribosomal protein P0, putative [Ixodes scapularis]	gi|166406845|gb|EU244370.1|	113	2e-21	Haliotis diversicolor clone HDr4CJ303 60S acidic ribosomal protein P0 mRNA, partial cds	sp|Q29214|RLA0_PIG	259	3e-120	60S acidic ribosomal protein P0 OS=Sus scrofa GN=RPLP0 PE=2 SV=2	SPCC18.14c	178	2e-85	COG0244	Ribosomal protein L10	K02941	9e-126	259	isc:IscW_ISCW007303	large subunit ribosomal protein LP0	GO:0042254//ribosome biogenesis;GO:0006414//translational elongation	GO:0003735//structural constituent of ribosome;GO:0003906//DNA-(apurinic or apyrimidinic site) lyase activity	GO:0005840//ribosome
CL6501.Contig6_H1	1330	38984	1643.07	gi|405959789|gb|EKC25781.1|	125.2	9e-64	60S ribosomal protein L6 [Crassostrea gigas]	--	--	--	--	sp|Q6QMZ4|RL6_CHILA	121	7e-46	60S ribosomal protein L6 OS=Chinchilla lanigera GN=RPL6 PE=2 SV=3	YLR448w	91.7	1e-26	COG2163	Ribosomal protein L14E/L6E/L27E	K02934	5e-51	130	tca:661891	large subunit ribosomal protein L6e	GO:0009790//embryo development;GO:0006412//translation	GO:0003735//structural constituent of ribosome	GO:0005840//ribosome
CL44026.Contig3_H1	1191	34562	1626.71	gi|405976088|gb|EKC40608.1|	185.3	4e-45	40S ribosomal protein SA [Crassostrea gigas]	gi|126362081|gb|EF427937.1|	133	2e-27	Pinctada fucata 67kD laminin receptor precursor, mRNA, complete cds	sp|A3RLT6|RSSA_PINFU	229	9e-60	40S ribosomal protein SA OS=Pinctada fucata PE=2 SV=1	SPBC685.06	170	4e-42	COG0052	Ribosomal protein S2	K02998	1e-56	221	nve:NEMVE_v1g198553	small subunit ribosomal protein SAe	GO:0006412//translation;GO:0000461//endonucleolytic cleavage to generate mature 3'-end of SSU-rRNA from (SSU-rRNA, 5.8S rRNA, LSU-rRNA);GO:0006407//rRNA export from nucleus;GO:0000028//ribosomal small subunit assembly;GO:0000447//endonucleolytic cleavage in ITS1 to separate SSU-rRNA from 5.8S rRNA and LSU-rRNA from tricistronic rRNA transcript (SSU-rRNA, 5.8S rRNA, LSU-rRNA)	GO:0003735//structural constituent of ribosome;GO:0004872//receptor activity;GO:0043236//laminin binding	GO:0022627//cytosolic small ribosomal subunit;GO:0030686//90S preribosome;GO:0005634//nucleus;GO:0005886//plasma membrane
CL10408.Contig1_H1	524	15130	1618.56	gi|225712356|gb|ACO12024.1|	29.6	2e-46	40S ribosomal protein S23 [Lepeophtheirus salmonis] >gi|225713024|gb|ACO12358.1| 40S ribosomal protein S23 [Lepeophtheirus salmonis] >gi|290563058|gb|ADD38923.1| 40S ribosomal protein S23 [Lepeophtheirus salmonis]	gi|390357841|ref|XM_790130.3|	230	5e-57	PREDICTED: Strongylocentrotus purpuratus 40S ribosomal protein S23-like (LOC590530), mRNA	sp|P90707|RS23_BRUMA	148	1e-47	40S ribosomal protein S23 OS=Brugia malayi GN=rps-23 PE=2 SV=1	YPR132w	135	5e-40	COG0048	Ribosomal protein S12	K02973	2e-46	147	cbr:CBG03324	small subunit ribosomal protein S23e	GO:0040035//hermaphrodite genitalia development;GO:0009792//embryo development ending in birth or egg hatching;GO:0002119//nematode larval development;GO:0018996//molting cycle, collagen and cuticulin-based cuticle;GO:0008340//determination of adult lifespan;GO:0040007//growth;GO:0006412//translation	GO:0003735//structural constituent of ribosome	GO:0015935//small ribosomal subunit
CL17623.Contig4_H1	1220	31778	1460.12	gi|158187728|gb|ABW23153.1|	177.6	1e-42	ribosomal protein rps25 [Arenicola marina]	gi|402744203|ref|NM_001005084.2|	127	1e-25	Xenopus (Silurana) tropicalis ribosomal protein S25 (rps25), mRNA	sp|Q8ISN9|RS25_BRABE	173	8e-43	40S ribosomal protein S25 OS=Branchiostoma belcheri GN=RPS25 PE=2 SV=1	YGR027c	102	1e-21	COG4901	Ribosomal protein S25	K02975	1e-40	167	nve:NEMVE_v1g190935	small subunit ribosomal protein S25e	-	-	GO:0005840//ribosome
CL16758.Contig2_H1	1723	44550	1449.39	gi|256089398|ref|XP_002580797.1|	65.5	3e-148	elongation factor 1-alpha (ef-1-alpha) [Schistosoma mansoni]	gi|71370909|gb|DQ087484.1|	337	9e-89	Crepidula fornicata elongation factor 1 alpha mRNA, partial cds	sp|Q07051|EF1A_EIMBO	295	2e-107	Elongation factor 1-alpha (Fragment) OS=Eimeria bovis PE=2 SV=1	SPCC794.09c	320	6e-87	COG5256	Translation elongation factor EF-1alpha (GTPase)	K03231	5e-149	324	smm:Smp_099870	elongation factor 1-alpha	-	-	-
CL22280.Contig3_H1	717	18018	1408.67	gi|325296925|ref|NP_001191454.1|	56.2	1e-50	nucleoside diphosphate kinase B [Monodelphis domestica]	gi|325297001|ref|NM_001204749.1|	61.9	3e-06	Oryctolagus cuniculus NME/NM23 nucleoside diphosphate kinase 1 (NME1), mRNA	sp|P22392|NDKB_HUMAN	169	4e-42	Nucleoside diphosphate kinase B OS=Homo sapiens GN=NME2 PE=1 SV=1	SPAC806.07	156	3e-38	COG0105	Nucleoside diphosphate kinase	K00940	2e-51	167	mdo:100012826	nucleoside-diphosphate kinase [EC:2.7.4.6]	GO:0009209;GO:0016310//phosphorylation;GO:0046131	GO:0000166//nucleotide binding;GO:0016301//kinase activity	-
Unigene56884_H1	1516	37935	1402.69	--	--	--	--	gi|288764724|emb|CU487212.5|	65.9	5e-07	Pig DNA sequence from clone CH242-204G11 on chromosome X, complete sequence	--	--	--	--	--	--	--	--	--	--	--	--	--	--	-	-	-
Unigene65068_H1	1273	31834	1401.8	--	--	--	--	--	--	--	--	--	--	--	--	--	--	--	--	--	--	--	--	--	--	-	-	-
CL49441.Contig1_H1	356	8707	1371.01	--	--	--	--	--	--	--	--	--	--	--	--	--	--	--	--	--	--	--	--	--	--	-	-	-
Unigene31274_H1	560	13375	1338.84	--	--	--	--	--	--	--	--	--	--	--	--	--	--	--	--	--	--	--	--	--	--	-	-	-
Unigene63235_H1	1311	31258	1336.54	gi|363894901|gb|AEW42982.1|	77.8	1e-12	putative 60S ribosomal protein L3 [Haliotis diversicolor]	gi|328713404|ref|XM_001951007.2|	139	3e-29	PREDICTED: Acyrthosiphon pisum 60S ribosomal protein L3-like (LOC100168765), mRNA	sp|O16797|RL3_DROME	337	6e-96	60S ribosomal protein L3 OS=Drosophila melanogaster GN=RpL3 PE=2 SV=3	YOR063w	281	1e-77	COG0087	Ribosomal protein L3	K02925	1e-99	348	tca:660560	large subunit ribosomal protein L3e	GO:0006414//translational elongation	-	GO:0005730//nucleolus;GO:0030529//ribonucleoprotein complex;GO:0005829//cytosol
Unigene14830_H1	753	17086	1271.94	gi|347979351|gb|AEP39099.1|	122.9	3e-60	ATP synthase F0 subunit 6 [Oncomelania hupensis hupensis]	gi|192757872|gb|EU827200.1|	135	3e-28	Cymatium parthenopeum mitochondrion, complete genome	sp|Q34946|ATP6_LUMTE	74.7	1e-21	ATP synthase subunit a OS=Lumbricus terrestris GN=ATP6 PE=3 SV=1	--	--	--	--	--	K02126	6e-10	55.1	bfo:ATP6	F-type H+-transporting ATPase subunit a [EC:3.6.3.14]	-	-	GO:0044424//intracellular part
CL13020.Contig3_H1	423	9574	1268.75	gi|159145726|gb|ABW90400.1|	90.1	3e-17	putative ribosomal protein L27 [Barentsia elongata]	--	--	--	--	sp|P61359|RL27_HIPCM	85.9	2e-17	60S ribosomal protein L27 OS=Hippocampus comes GN=rpl27 PE=2 SV=2	YDR471w	71.2	5e-13	COG2163	Ribosomal protein L14E/L6E/L27E	K02901	3e-17	87.4	cin:100186399	large subunit ribosomal protein L27e	-	-	GO:0030529//ribonucleoprotein complex
CL2484.Contig1_H1	1501	33758	1260.72	gi|356984410|gb|AET43963.1|	28.9	8e-52	ferritin, partial [Reishia clavigera]	gi|356984409|gb|JN413221.1|	258	6e-65	Reishia clavigera clone GS37 ferritin mRNA, partial cds	sp|P42577|FRIS_LYMST	194	9e-51	Soma ferritin OS=Lymnaea stagnalis PE=2 SV=2	--	--	--	--	--	K00522	5e-45	181	nve:NEMVE_v1g235103	ferritin heavy chain [EC:1.16.3.1]	-	GO:0046914//transition metal ion binding;GO:0016491//oxidoreductase activity	-
Unigene19173_H1	1041	22696	1222.14	gi|158187890|gb|ABW23234.1|	144.1	1e-32	ribosomal protein rpl37 [Eurythoe complanata]	gi|389610904|dbj|AK402441.1|	71.9	5e-09	Papilio polytes mRNA for ribosomal protein L37a, complete cds, sequence id: Pp-0241	sp|O44125|RL37_SCHMA	137	3e-32	60S ribosomal protein L37 OS=Schistosoma mansoni GN=RPL37 PE=3 SV=3	YLR185w	125	9e-29	COG2126	Ribosomal protein L37E	K02922	1e-31	137	smm:Smp_035800	large subunit ribosomal protein L37e	GO:0000022//mitotic spindle elongation;GO:0006412//translation	GO:0046872//metal ion binding;GO:0003735//structural constituent of ribosome;GO:0019843//rRNA binding	GO:0022625//cytosolic large ribosomal subunit
CL31420.Contig5_H1	264	5731	1216.88	gi|290563483|gb|ADD38963.1|	178.7	6e-44	beta-actin [Urechis unicinctus]	gi|253317416|gb|FJ436058.1|	262	6e-67	Cipangopaludina cathayensis beta-actin (ACT) mRNA, partial cds	sp|Q00215|ACTC_STYPL	177	6e-45	Actin, cytoplasmic OS=Styela plicata PE=3 SV=1	SPBC32H8.12c	154	3e-38	COG5277	Actin and related proteins	K05692	8e-45	178	nve:NEMVE_v1g242065	actin beta/gamma 1	-	GO:0005524//ATP binding	GO:0005856//cytoskeleton;GO:0005737//cytoplasm
CL36161.Contig4_H1	1284	26247	1145.87	gi|193596703|ref|XP_001949131.1|	78.6	7e-13	PREDICTED: hypothetical protein LOC100159524 [Acyrthosiphon pisum]	--	--	--	--	--	--	--	--	--	--	--	--	--	--	--	--	--	--	-	-	-
CL17177.Contig2_H1	325	6577	1134.4	--	--	--	--	--	--	--	--	--	--	--	--	--	--	--	--	--	--	--	--	--	--	-	-	-
Unigene67984_H1	359	7215	1126.58	--	--	--	--	--	--	--	--	--	--	--	--	--	--	--	--	--	--	--	--	--	--	-	-	-
Unigene7841_H1	1716	34252	1118.9	gi|379067732|gb|AFC90219.1|	102.1	4e-62	cold shock domain protein [Chlamys farreri]	gi|20381283|gb|BC027785.1|	89.7	4e-14	Mus musculus cold shock domain protein A, mRNA (cDNA clone MGC:35850 IMAGE:5345031), complete cds	sp|P41824|YBOXH_APLCA	127	3e-51	Y-box factor homolog OS=Aplysia californica PE=2 SV=1	STM1996	50.1	5e-09	COG1278	Cold shock proteins	K09276	1e-47	124	phu:Phum_PHUM156710	Y-box-binding protein 1	-	-	-
Unigene72804_H1	509	10026	1104.16	gi|166952325|gb|ABZ04245.1|	130.6	2e-29	ribosomal protein rpl36a [Lineus viridis]	gi|149287033|gb|EF633899.1|	147	5e-32	Ornithodoros parkeri clone OP-304 60S ribosomal protein L44 mRNA, complete cds	sp|Q9NB33|RL44_AEDTR	125	3e-29	60S ribosomal protein L44 OS=Aedes triseriatus GN=RpL44 PE=3 SV=3	YNL162w	112	3e-25	COG1631	Ribosomal protein L44E	K02929	2e-29	128	nve:NEMVE_v1g188356	large subunit ribosomal protein L44e	GO:0006412//translation	GO:0003735//structural constituent of ribosome	GO:0005840//ribosome
CL41007.Contig1_H1	203	3940	1087.98	--	--	--	--	--	--	--	--	--	--	--	--	--	--	--	--	--	--	--	--	--	--	-	-	-
CL40183.Contig3_H1	2609	49902	1072.18	gi|405975735|gb|EKC40283.1|	104	3e-20	Collagen alpha-5(VI) chain [Crassostrea gigas]	gi|189085569|gb|AC199231.3|	73.8	3e-09	Mus musculus BAC clone CH36-164P20 from chromosome y, complete sequence	sp|A6NMZ7|CO6A6_HUMAN	84.3	6e-30	Collagen alpha-6(VI) chain OS=Homo sapiens GN=COL6A6 PE=1 SV=2	--	--	--	--	--	K06238	1e-32	86.7	xtr:100486063	collagen, type VI, alpha	-	-	-
Unigene3119_H1	882	16437	1044.66	gi|159145788|gb|ABW90431.1|	175.3	3e-42	putative ribosomal protein S27 [Barentsia elongata]	gi|310756799|gb|HQ326679.1|	182	2e-42	Fukomys anselli 40S ribosomal protein S27 mRNA, complete cds	sp|P24051|RS27L_RAT	167	2e-41	40S ribosomal protein S27-like OS=Rattus norvegicus GN=Rps27l PE=1 SV=3	SPBC1685.10	133	4e-31	COG2051	Ribosomal protein S27E	K02978	7e-41	167	ssc:100738416	small subunit ribosomal protein S27e	GO:0010952//positive regulation of peptidase activity;GO:0006415//translational termination;GO:0000236//mitotic prometaphase;GO:0008283//cell proliferation;GO:0006414//translational elongation;GO:0031018//endocrine pancreas development;GO:0045727//positive regulation of translation;GO:0042771//intrinsic apoptotic signaling pathway in response to DNA damage by p53 class mediator;GO:0019083//viral …	GO:0005515//protein binding;GO:0008270//zinc ion binding;GO:0003677//DNA binding;GO:0003735//structural constituent of ribosome;GO:0008494//translation activator activity;GO:0008656//cysteine-type endopeptidase activator activity involved in apoptotic process	GO:0005634//nucleus;GO:0022627//cytosolic small ribosomal subunit
CL22342.Contig2_H1	402	7284	1015.7	--	--	--	--	--	--	--	--	--	--	--	--	--	--	--	--	--	--	--	--	--	--	-	-	-
CL45804.Contig1_H1	2862	50121	981.685	gi|326679369|ref|XP_001920186.3|	110.2	6e-22	PREDICTED: hypothetical protein LOC100149379 [Danio rerio]	gi|225632111|emb|AL844506.2|	65.9	9e-07	Plasmodium falciparum 3D7 chromosome 7	sp|Q8K3K9|GIMA4_RAT	90.5	2e-17	GTPase IMAP family member 4 OS=Rattus norvegicus GN=Gimap4 PE=2 SV=1	--	--	--	--	--	K10104	2e-15	85.9	pon:100446477	ficolin	-	-	-
CL9926.Contig2_H1	949	16452	971.794	gi|158187860|gb|ABW23219.1|	79	9e-53	ribosomal protein rpl13a [Eurythoe complanata]	--	--	--	--	sp|Q8MUR4|RL13A_CHOPR	135	1e-47	60S ribosomal protein L13a OS=Choristoneura parallela GN=RpL13A PE=2 SV=1	YNL069c	129	5e-43	COG0102	Ribosomal protein L13	K02872	5e-49	142	nve:NEMVE_v1g188032	large subunit ribosomal protein L13Ae	-	-	GO:0005840//ribosome
CL13014.Contig4_H1	763	13021	956.625	gi|126697400|gb|ABO26657.1|	235	2e-60	putative mitochondrial ATP synthase [Haliotis discus discus]	--	--	--	--	sp|Q24251|ATP5H_DROME	135	9e-32	ATP synthase subunit d, mitochondrial OS=Drosophila melanogaster GN=ATPsyn-d PE=2 SV=2	--	--	--	--	--	K02138	2e-31	136	aga:AgaP_AGAP011131	F-type H+-transporting ATPase subunit d [EC:3.6.3.14]	-	-	GO:0005875//microtubule associated complex;GO:0005811//lipid particle
CL39270.Contig1_H1	700	11885	951.75	gi|289740535|gb|ADD19015.1|	287.3	3e-76	cyclophilin type peptidyl-prolyl cis-trans isomerase [Glossina morsitans morsitans]	gi|256549351|gb|GQ384406.1|	131	4e-27	Venerupis philippinarum cyclophilin A isoform 2 mRNA, complete cds	sp|P25007|PPIA_DROME	276	3e-74	Peptidyl-prolyl cis-trans isomerase OS=Drosophila melanogaster GN=Cyp1 PE=1 SV=2	SPBC28F2.03	245	4e-65	COG0652	Peptidyl-prolyl cis-trans isomerase (rotamase) - cyclophilin family	K09565	1e-76	286	bfo:BRAFLDRAFT_114823	peptidyl-prolyl isomerase F (cyclophilin D) [EC:5.2.1.8]	GO:0006457//protein folding	GO:0003755//peptidyl-prolyl cis-trans isomerase activity	-
Unigene58795_H1	564	9552	949.374	gi|405967652|gb|EKC32788.1|	120.6	2e-64	hypothetical protein CGI_10017178 [Crassostrea gigas]	gi|386649145|gb|JQ979087.1|	147	6e-32	Haliotis rufescens microsatellite Hr33 sequence	sp|P05197|EF2_RAT	139	3e-62	Elongation factor 2 OS=Rattus norvegicus GN=Eef2 PE=1 SV=4	YOR133w	127	3e-55	COG0480	Translation elongation factors (GTPases)	K03234	3e-62	139	oaa:100085359	elongation factor 2	GO:0006414//translational elongation;GO:0006184//GTP catabolic process	GO:0003746//translation elongation factor activity;GO:0003924//GTPase activity;GO:0005525//GTP binding	GO:0005737//cytoplasm
CL1378.Contig1_H1	1918	32391	946.668	gi|148687613|gb|EDL19560.1|	66.2	6e-09	ubiquitin C, isoform CRA_a [Mus musculus] >gi|148687614|gb|EDL19561.1| ubiquitin C, isoform CRA_a [Mus musculus]	gi|37568|emb|X56999.1|	190	2e-44	Human UbA52 placental mRNA for ubiquitin-52 amino acid fusion protein	sp|P62972|UBIQP_XENLA	149	2e-35	Polyubiquitin (Fragment) OS=Xenopus laevis PE=1 SV=2	YLL039c	144	7e-34	COG5272	Ubiquitin	K08770	2e-35	151	dre:777766	ubiquitin C	GO:0048518;GO:0044267//cellular protein metabolic process;GO:0006915//apoptotic process;GO:0050794//regulation of cellular process	-	GO:0044424//intracellular part
Unigene15547_H1	1046	17651	945.931	gi|197632535|gb|ACH70991.1|	54.3	4e-104	ribosomal protein L8-2 [Salmo salar]	gi|195492940|ref|XM_002094171.1|	210	9e-51	Drosophila yakuba GE20324 (Dyak\GE20324), mRNA	sp|Q95V39|RL8_SPOFR	340	1e-100	60S ribosomal protein L8 OS=Spodoptera frugiperda GN=RpL8 PE=2 SV=1	SPBC839.04	305	1e-86	COG0090	Ribosomal protein L2	K02938	8e-101	349	tca:656352	large subunit ribosomal protein L8e	-	GO:0003723//RNA binding	GO:0005737//cytoplasm;GO:0030529//ribonucleoprotein complex
CL17177.Contig1_H1	325	5434	937.256	--	--	--	--	--	--	--	--	--	--	--	--	--	--	--	--	--	--	--	--	--	--	-	-	-
CL27563.Contig5_H1	798	13272	932.299	gi|296212375|ref|XP_002752805.1|	90.5	5e-47	PREDICTED: 60S ribosomal protein L23a-like [Callithrix jacchus]	gi|158187777|gb|EU124973.1|	97.6	7e-17	Arenicola marina ribosomal protein rpl23a mRNA, partial cds	sp|Q20647|R23A2_CAEEL	95.1	2e-32	60S ribosomal protein L23a 2 OS=Caenorhabditis elegans GN=rpl-25.2 PE=2 SV=1	YOL127w	96.3	4e-31	COG0089	Ribosomal protein L23	K02893	3e-43	113	spu:588157	large subunit ribosomal protein L23Ae	GO:0006412//translation	GO:0003735//structural constituent of ribosome;GO:0000166//nucleotide binding	GO:0005840//ribosome
CL19571.Contig1_H1	1656	27469	929.832	gi|336088116|dbj|BAK39911.1|	56.2	5e-06	NdWFamide [Lehmannia valentiana]	--	--	--	--	--	--	--	--	--	--	--	--	--	--	--	--	--	--	-	-	-
CL48446.Contig5_H1	1607	26384	920.337	gi|346472881|gb|AEO36285.1|	297.4	1e-78	hypothetical protein [Amblyomma maculatum]	gi|20069095|gb|AF481059.1|	202	3e-48	Aplysia californica ubiquitin/ribosomal L40 fusion protein mRNA, partial cds	sp|Q9BYD3|RM04_HUMAN	274	5e-73	39S ribosomal protein L4, mitochondrial OS=Homo sapiens GN=MRPL4 PE=1 SV=1	TM1499	122	1e-27	COG0088	Ribosomal protein L4	K02927	2e-29	130	cqu:CpipJ_CPIJ002413	large subunit ribosomal protein L40e	-	-	GO:0044444//cytoplasmic part;GO:0043229//intracellular organelle
CL13525.Contig2_H1	1234	20253	920.018	gi|22758850|gb|AAN05585.1|	57	4e-60	ribosomal protein L22 [Argopecten irradians]	gi|325297036|ref|NM_001204593.1|	151	8e-33	Aplysia californica ribosomal protein L27a (LOC100533291), mRNA >gi|256550151|gb|GQ389637.1| Aplysia californica ribosomal protein L27a mRNA, complete cds	sp|P47830|RL27A_XENLA	173	7e-53	60S ribosomal protein L27a OS=Xenopus laevis GN=rpl27a PE=2 SV=2	YGL103w	139	9e-38	COG0200	Ribosomal protein L15	K02900	3e-54	176	bmy:Bm1_04910	large subunit ribosomal protein L27Ae	GO:0006412//translation	GO:0003735//structural constituent of ribosome	GO:0005840//ribosome
Unigene74197_H1	222	3615	912.803	--	--	--	--	--	--	--	--	--	--	--	--	--	--	--	--	--	--	--	--	--	--	-	-	-
CL41325.Contig2_H1	299	4800	899.895	--	--	--	--	--	--	--	--	--	--	--	--	--	--	--	--	--	--	--	--	--	--	-	-	-
CL49278.Contig1_H1	601	9583	893.818	gi|190702313|gb|ACE75209.1|	59.3	1e-07	cytochrome c oxidase-like protein [Glyptapanteles flavicoxis]	--	--	--	--	sp|Q53CF9|COX7C_SAISC	48.9	8e-06	Cytochrome c oxidase subunit 7C, mitochondrial OS=Saimiri sciureus GN=COX7C PE=3 SV=1	--	--	--	--	--	K02272	5e-06	51.2	tca:658950	cytochrome c oxidase subunit 7c	-	-	-
CL5231.Contig1_H1	800	12471	873.843	gi|345325475|ref|XP_001515991.2|	62.4	2e-08	PREDICTED: ATP-dependent RNA helicase A [Ornithorhynchus anatinus]	gi|56752820|gb|AY812890.1|	65.9	2e-07	Schistosoma japonicum SJCHGC07465 protein mRNA, complete cds	sp|P51991|ROA3_HUMAN	60.8	3e-09	Heterogeneous nuclear ribonucleoprotein A3 OS=Homo sapiens GN=HNRNPA3 PE=1 SV=2	--	--	--	--	--	K13184	4e-09	62.4	oaa:100085716	ATP-dependent RNA helicase A [EC:3.6.4.13]	GO:0008380//RNA splicing	GO:0003676//nucleic acid binding	GO:0031981//nuclear lumen;GO:0030529//ribonucleoprotein complex
CL16758.Contig7_H1	435	6746	869.319	gi|329668956|gb|AEB96366.1|	79.3	5e-32	elongation factor 1 alpha [Angiostrongylus cantonensis]	gi|346987820|gb|JF751028.1|	220	4e-54	Bombus hypocrita EF-1a mRNA, complete cds	sp|P17506|EF1A1_XENLA	69.3	2e-25	Elongation factor 1-alpha OS=Xenopus laevis PE=1 SV=2	PH1484	58.9	7e-16	COG5256	Translation elongation factor EF-1alpha (GTPase)	K03231	5e-32	79.3	tsp:Tsp_06754	elongation factor 1-alpha	GO:0006414//translational elongation;GO:0006184//GTP catabolic process	GO:0016779//nucleotidyltransferase activity;GO:0003746//translation elongation factor activity;GO:0003924//GTPase activity;GO:0005525//GTP binding	GO:0005737//cytoplasm
Unigene54120_H1	250	3875	868.868	--	--	--	--	--	--	--	--	--	--	--	--	--	--	--	--	--	--	--	--	--	--	-	-	-
CL22342.Contig3_H1	741	11192	846.665	--	--	--	--	gi|390360421|ref|XM_001176242.2|	61.9	4e-06	PREDICTED: Strongylocentrotus purpuratus actin (LOC752782), mRNA	--	--	--	--	--	--	--	--	--	--	--	--	--	--	-	-	-
CL15409.Contig4_H1	1030	15251	830.009	--	--	--	--	gi|375183524|gb|JN725815.1|	63.9	1e-06	Cyprinus carpio clone 233732 microsatellite sequence	--	--	--	--	--	--	--	--	--	--	--	--	--	--	-	-	-
CL24053.Contig6_H1	760	11181	824.687	gi|149287164|gb|ABR23481.1|	90.1	8e-49	40S ribosomal protein S2 [Ornithodoros parkeri]	gi|239788181|dbj|AK340119.1|	81.8	4e-12	Acyrthosiphon pisum ACYPI000059 mRNA, clone: 438K9, complete cds, full-insert cDNA sequence based on the ESTs (5'-EST:FF307324, 3'-EST:FF308582)	sp|P61866|RL12_CAEEL	115	2e-45	60S ribosomal protein L12 OS=Caenorhabditis elegans GN=rpl-12 PE=2 SV=1	SPCC31H12.04c	111	1e-24	COG0080	Ribosomal protein L11	K02870	5e-45	120	api:100144916	large subunit ribosomal protein L12e	GO:0009792//embryo development ending in birth or egg hatching;GO:0002119//nematode larval development;GO:0032940//secretion by cell;GO:0040010//positive regulation of growth rate;GO:0000003//reproduction;GO:0006898//receptor-mediated endocytosis;GO:0006412//translation	GO:0003735//structural constituent of ribosome;GO:0003723//RNA binding	GO:0005840//ribosome
CL34243.Contig1_H1	1840	26579	809.735	gi|123459124|ref|XP_001316598.1|	34.3	4e-07	CAMK family protein kinase [Trichomonas vaginalis G3] >gi|121899309|gb|EAY04375.1| CAMK family protein kinase [Trichomonas vaginalis G3]	--	--	--	--	sp|Q4R8T9|CDKL3_MACFA	54.7	7e-07	Cyclin-dependent kinase-like 3 OS=Macaca fascicularis GN=CDKL3 PE=2 SV=1	--	--	--	--	--	K08858	1e-06	55.5	tca:655263	SH3-binding domain kinase 1 [EC:2.7.11.1]	-	-	-
CL36821.Contig4_H1	231	3225	782.6	--	--	--	--	--	--	--	--	--	--	--	--	--	--	--	--	--	--	--	--	--	--	-	-	-
Unigene4107_H1	1800	24660	767.967	gi|318087560|gb|ADV40370.1|	79	8e-13	serine protease inhibitor 2 [Latrodectus hesperus]	--	--	--	--	sp|Q8WPI3|BOOG2_BOOMI	114	9e-25	Boophilin-G2 OS=Boophilus microplus GN=G2 PE=1 SV=1	--	--	--	--	--	K03909	7e-24	112	oaa:100086245	tissue factor pathway inhibitor	-	-	-
CL8932.Contig5_H1	721	9726	756.173	gi|405951077|gb|EKC19021.1|	24.3	2e-43	40S ribosomal protein S19 [Crassostrea gigas]	--	--	--	--	sp|Q8ITC3|RS19_AEQIR	118	3e-42	40S ribosomal protein S19 OS=Aequipecten irradians GN=RPS19 PE=2 SV=1	SPBC21C3.13	87.8	2e-26	COG2238	Ribosomal protein S19E (S16A)	K02966	5e-42	111	api:100160340	small subunit ribosomal protein S19e	GO:0019083//viral transcription;GO:0031018//endocrine pancreas development;GO:0015669//gas transport;GO:0006364//rRNA processing;GO:0006414//translational elongation;GO:0051272//positive regulation of cellular component movement;GO:0030218//erythrocyte differentiation;GO:0042274//ribosomal small subunit biogenesis;GO:0009991//response to extracellular stimulus;GO:0006415//translational termination	GO:0003723//RNA binding;GO:0003735//structural constituent of ribosome;GO:0005515//protein binding	GO:0005730//nucleolus;GO:0022627//cytosolic small ribosomal subunit
CL46832.Contig1_H1	1223	16486	755.633	gi|241913774|gb|ACS72283.1|	50.4	4e-90	ribosomal protein S6 [Pinctada maxima]	gi|170593728|ref|XM_001901581.1|	97.6	1e-16	Brugia malayi 40S ribosomal protein S6 partial mRNA	sp|Q90YR8|RS6_ICTPU	296	2e-87	40S ribosomal protein S6 OS=Ictalurus punctatus GN=rps6 PE=2 SV=1	SPAPB1E7.12	258	4e-74	COG2125	Ribosomal protein S6E (S10)	K02991	1e-87	302	nve:NEMVE_v1g245093	small subunit ribosomal protein S6e	GO:0006415//translational termination;GO:0006924//activation-induced cell death of T cells;GO:0007369//gastrulation;GO:0008286//insulin receptor signaling pathway;GO:0000028//ribosomal small subunit assembly;GO:0048821//erythrocyte development;GO:0006414//translational elongation;GO:0031018//endocrine pancreas development;GO:0031929//TOR signaling cascade;GO:0001890//placenta development;GO:00023…	GO:0005515//protein binding;GO:0003735//structural constituent of ribosome	GO:0005844//polysome;GO:0005730//nucleolus;GO:0048471//perinuclear region of cytoplasm;GO:0022627//cytosolic small ribosomal subunit
CL613.Contig12_H1	743	9662	728.954	gi|56283929|ref|NP_523475.3|	54.3	6e-06	salivary gland secretion 1 [Drosophila melanogaster] >gi|55380421|gb|AAF50957.4| salivary gland secretion 1 [Drosophila melanogaster]	--	--	--	--	sp|P98088|MUC5A_HUMAN	52.4	1e-06	Mucin-5AC (Fragments) OS=Homo sapiens GN=MUC5AC PE=1 SV=3	--	--	--	--	--	--	--	--	--	--	-	-	-
Unigene21116_H1	257	3338	728.073	gi|166952329|gb|ABZ04247.1|	133.3	3e-30	ribosomal protein rpl38 [Lineus viridis]	gi|291226578|ref|XM_002733204.1|	135	1e-28	PREDICTED: Saccoglossus kowalevskii ribosomal protein L38-like (LOC100368067), mRNA	sp|Q95V84|RL38_BRABE	131	4e-31	60S ribosomal protein L38 OS=Branchiostoma belcheri GN=RPL38 PE=3 SV=1	--	--	--	--	--	K02923	1e-30	131	bfo:BRAFLDRAFT_286891	large subunit ribosomal protein L38e	GO:0019083//viral transcription;GO:0031018//endocrine pancreas development;GO:0006414//translational elongation;GO:0006415//translational termination;GO:0009790//embryo development	GO:0003723//RNA binding;GO:0003735//structural constituent of ribosome;GO:0005515//protein binding	GO:0022625//cytosolic large ribosomal subunit
CL613.Contig4_H1	660	8470	719.385	--	--	--	--	--	--	--	--	--	--	--	--	--	--	--	--	--	--	--	--	--	--	-	-	-
CL17177.Contig8_H1	2915	37401	719.228	gi|126697362|gb|ABO26638.1|	144.4	2e-32	myosin essential light chain [Haliotis discus discus]	gi|126697361|gb|EF103380.1|	65.9	9e-07	Haliotis discus discus myosin essential light chain mRNA, complete cds	sp|P07291|MLE_AEQIR	139	5e-32	Myosin essential light chain, striated adductor muscle OS=Aequipecten irradians PE=1 SV=2	YGL106w	60.5	2e-08	COG5126	Ca2+-binding protein (EF-Hand superfamily)	K12752	1e-13	79.7	tad:TRIADDRAFT_60842	myosin light chain, invertebrate	-	-	-
CL7683.Contig9_H1	1889	24228	718.965	gi|166952367|gb|ABZ04266.1|	272.3	5e-71	ribosomal protein rps15 [Lineus viridis]	gi|371911706|dbj|AK391716.1|	206	2e-49	Sus scrofa mRNA, clone: HTMT10017F09, expressed in hypothalamus	sp|P62845|RS15_RAT	248	4e-65	40S ribosomal protein S15 OS=Rattus norvegicus GN=Rps15 PE=1 SV=2	SPAC1071.07c	216	1e-55	COG0185	Ribosomal protein S19	K02958	3e-69	263	isc:IscW_ISCW016148	small subunit ribosomal protein S15e	GO:0006412//translation	GO:0003735//structural constituent of ribosome;GO:0003723//RNA binding	GO:0015935//small ribosomal subunit
CL36593.Contig2_H1	372	4742	714.563	--	--	--	--	--	--	--	--	--	--	--	--	--	--	--	--	--	--	--	--	--	--	-	-	-
CL445.Contig3_H1	2461	31260	712.032	gi|405967947|gb|EKC33061.1|	153.3	5e-35	Transgelin-2 [Crassostrea gigas]	--	--	--	--	sp|Q9WVA4|TAGL2_MOUSE	57.8	1e-07	Transgelin-2 OS=Mus musculus GN=Tagln2 PE=1 SV=4	DRA0210	52	5e-06	COG0747	ABC-type dipeptide transport system, periplasmic component	--	--	--	--	--	-	-	-
CL613.Contig3_H1	1463	18402	705.087	gi|56283929|ref|NP_523475.3|	22.7	6e-07	salivary gland secretion 1 [Drosophila melanogaster] >gi|55380421|gb|AAF50957.4| salivary gland secretion 1 [Drosophila melanogaster]	--	--	--	--	sp|Q6ZQP7|YV021_HUMAN	51.2	6e-06	Uncharacterized protein LOC284861 OS=Homo sapiens PE=2 SV=1	--	--	--	--	--	--	--	--	--	--	-	-	-
CL46507.Contig2_H1	2968	36610	691.445	gi|345491050|ref|XP_001604834.2|	58.2	1e-23	PREDICTED: hypothetical protein LOC100121240 [Nasonia vitripennis]	gi|198468895|ref|XM_002134116.1|	65.9	9e-07	Drosophila pseudoobscura pseudoobscura GA26492 (Dpse\GA26492), mRNA	sp|Q95JC9|PRP_PIG	55.8	1e-21	Basic proline-rich protein OS=Sus scrofa PE=1 SV=2	XF0818	39.3	1e-07	COG2730	Endoglucanase	K09640	4e-24	72.4	xtr:448231	transmembrane protease, serine 9 [EC:3.4.21.-]	-	GO:0003824//catalytic activity	-
Unigene53813_H1	455	5602	690.166	--	--	--	--	gi|354798018|gb|JN962519.1|	63.9	5e-07	Mus musculus targeted deletion, lacZ-tagged mutant allele Rin1:tm1(KOMP)Wtsi; transgenic	--	--	--	--	--	--	--	--	--	--	--	--	--	--	-	-	-
CL20429.Contig5_H1	1383	16999	689.006	gi|330804426|ref|XP_003290196.1|	62	7e-08	hypothetical protein DICPUDRAFT_154683 [Dictyostelium purpureum] >gi|325079707|gb|EGC33295.1| hypothetical protein DICPUDRAFT_154683 [Dictyostelium purpureum]	--	--	--	--	sp|P08775|RPB1_MOUSE	53.1	3e-11	DNA-directed RNA polymerase II subunit RPB1 OS=Mus musculus GN=Polr2a PE=1 SV=3	YDL140c	51.6	1e-07	COG0086	DNA-directed RNA polymerase, beta' subunit/160 kD subunit	K03006	8e-11	53.5	rno:363633	DNA-directed RNA polymerase II subunit RPB1 [EC:2.7.7.6]	GO:0016070//RNA metabolic process;GO:0010467//gene expression	GO:0005488//binding	-
CL2699.Contig3_H1	1052	12825	683.382	gi|237862656|gb|ACR24953.1|	64.3	1e-52	ribosomal protein L32 [Lepidochitona cinerea]	gi|62288330|gb|AY971345.1|	77.8	8e-11	Danaus plexippus ribosomal protein 49 mRNA, partial cds	sp|Q94460|RL32_DROAC	152	2e-48	60S ribosomal protein L32 OS=Drosophila acanthoptera GN=RpL32 PE=2 SV=1	SPAC3H5.10	108	7e-28	COG1717	Ribosomal protein L32E	K02912	9e-51	162	bfo:BRAFLDRAFT_114866	large subunit ribosomal protein L32e	GO:0006412//translation	GO:0003735//structural constituent of ribosome	GO:0005840//ribosome
Unigene19023_H1	790	9543	677.142	gi|7416983|gb|AAF62395.1|	54.7	5e-06	myosin heavy chain cardiac muscle specific isoform 2 [Argopecten irradians]	gi|37544572|gb|AY102642.1|	307	4e-80	Littorina littorea myosin heavy chain mRNA, partial cds	sp|P24733|MYS_AEQIR	168	3e-72	Myosin heavy chain, striated muscle OS=Aequipecten irradians PE=1 SV=1	--	--	--	--	--	K10352	8e-68	155	isc:IscW_ISCW001340	myosin heavy chain	GO:0055114//oxidation-reduction process	GO:0003779//actin binding;GO:0005524//ATP binding;GO:0003774//motor activity;GO:0005516//calmodulin binding;GO:0032440//2-alkenal reductase [NAD(P)] activity	GO:0032982//myosin filament;GO:0030016//myofibril
CL15760.Contig1_H1	636	7586	668.617	gi|322790861|gb|EFZ15546.1|	57.8	1e-41	hypothetical protein SINV_12532 [Solenopsis invicta]	gi|61654731|gb|AY857473.1|	101	3e-18	Suberites domuncula S15a mRNA, complete cds	sp|Q6XIM8|RS15A_DROYA	136	8e-43	40S ribosomal protein S15a OS=Drosophila yakuba GN=RpS15Aa PE=2 SV=3	YJL190c	121	7e-36	COG0096	Ribosomal protein S8	K02957	3e-42	136	dvi:Dvir_GJ15828	small subunit ribosomal protein S15Ae	GO:0000022//mitotic spindle elongation;GO:0006412//translation	GO:0003735//structural constituent of ribosome	GO:0005811//lipid particle;GO:0022627//cytosolic small ribosomal subunit
CL21705.Contig2_H1	1838	21873	667.091	gi|284794367|gb|ADB93506.1|	24.6	2e-78	NADH dehydrogenase subunit 4 [Potamopyrgus antipodarum]	gi|347979389|gb|JF284698.1|	101	1e-17	Oncomelania hupensis hupensis isolate FLB mitochondrion, complete genome	sp|Q34949|NU4M_LUMTE	163	1e-51	NADH-ubiquinone oxidoreductase chain 4 OS=Lumbricus terrestris GN=ND4 PE=3 SV=1	CC1938	111	4e-24	COG1008	NADH:ubiquinone oxidoreductase subunit 4 (chain M)	K03881	3e-46	140	tca:803822	NADH-ubiquinone oxidoreductase chain 4 [EC:1.6.5.3]	GO:0006120//mitochondrial electron transport, NADH to ubiquinone;GO:0006810//transport	GO:0008137//NADH dehydrogenase (ubiquinone) activity	GO:0070469//respiratory chain;GO:0016021//integral to membrane;GO:0031966//mitochondrial membrane
Unigene34289_H1	3190	37619	661.056	gi|2541910|dbj|BAA22850.1|	169.1	1e-39	troponin T [Mizuhopecten yessoensis]	gi|2196555|dbj|AB004637.1|	67.9	3e-07	Mizuhopecten yessoensis mRNA for troponin T, complete cds	sp|Q9XZ71|TNNT_PERAM	85.9	2e-24	Troponin T OS=Periplaneta americana GN=TNT PE=2 SV=1	SPAC27D7.14c	57.8	1e-07	COG0457	FOG: TPR repeat	K12046	5e-25	89.7	phu:Phum_PHUM123120	troponin T, fast skeletal muscle	-	-	-
CL2084.Contig7_H1	1869	21919	657.405	gi|213512306|ref|NP_001133384.1|	34.3	4e-111	40S ribosomal protein S2 [Salmo salar] >gi|197632117|gb|ACH70782.1| ribosomal protein S2 [Salmo salar] >gi|209152816|gb|ACI33131.1| 40S ribosomal protein S2 [Salmo salar] >gi|209730504|gb|ACI66121.1| 40S ribosomal protein S2 [Salmo salar] >gi|209730758|gb|ACI66248.1| 40S ribosomal protein S2 [Salmo salar] >gi|209738626|gb|ACI70182.1| 40S ribosomal protein S2 [Salmo salar] >gi|223646298|gb|ACN0990…	gi|212277007|gb|FJ387567.1|	202	4e-48	Rana dybowskii ribosomal protein S2 mRNA, partial cds	sp|P49154|RS2_URECA	332	5e-128	40S ribosomal protein S2 OS=Urechis caupo GN=RPS2 PE=2 SV=1	SPCC576.08c	254	5e-90	COG0098	Ribosomal protein S5	K02981	9e-128	337	xla:380576	small subunit ribosomal protein S2e	GO:0001731//formation of translation preinitiation complex;GO:0000028//ribosomal small subunit assembly	GO:0003723//RNA binding;GO:0003735//structural constituent of ribosome;GO:0032403//protein complex binding	GO:0022627//cytosolic small ribosomal subunit;GO:0005654//nucleoplasm
Unigene54204_H1	344	3955	644.481	gi|288903447|ref|YP_003434166.1|	52	1e-25	cytochrome c oxidase subunit III [Tricula hortensis] >gi|167030942|gb|ABZ05808.1| cytochrome c oxidase subunit III (mitochondrion) [Tricula hortensis]	gi|167030931|gb|EU440735.1|	137	3e-29	Tricula hortensis mitochondrion, complete genome	sp|O79407|COX3_SCYCA	68.6	2e-19	Cytochrome c oxidase subunit 3 OS=Scyliorhinus canicula GN=MT-CO3 PE=3 SV=1	Q0275	53.5	9e-08	COG1845	Heme/copper-type cytochrome/quinol oxidase, subunit 3	K02262	8e-19	72.4	xtr:3283498	cytochrome c oxidase subunit 3	GO:0022904//respiratory electron transport chain	-	GO:0016020//membrane
CL15374.Contig2_H1	2303	26110	635.528	gi|87248145|gb|ABD36125.1|	79.3	9e-13	glutamate receptor Gr2 [Bombyx mori]	gi|109240559|gb|AC174831.3|	93.7	3e-15	Myotis lucifugus clone CH235-422D6, complete sequence	sp|P04280|PRP1_HUMAN	60.1	3e-17	Basic salivary proline-rich protein 1 OS=Homo sapiens GN=PRB1 PE=1 SV=2	Cgl1939	53.9	1e-06	COG0532	Translation initiation factor 2 (IF-2; GTPase)	K13911	5e-15	63.5	pon:100444154	basic salivary proline-rich protein 1/2	-	-	GO:0016020//membrane
Unigene3109_H1	685	7720	631.755	gi|405954653|gb|EKC22035.1|	59.7	1e-07	Caprin-2 [Crassostrea gigas]	--	--	--	--	sp|Q17QF9|CBLN3_BOVIN	55.8	8e-08	Cerebellin-3 OS=Bos taurus GN=CBLN3 PE=2 SV=1	--	--	--	--	--	--	--	--	--	--	-	-	-
CL25613.Contig1_H1	4088	45827	628.395	gi|390360905|ref|XP_791225.3|	45.8	7e-11	PREDICTED: SCO-spondin [Strongylocentrotus purpuratus]	--	--	--	--	sp|Q2PC93|SSPO_CHICK	58.5	3e-15	SCO-spondin OS=Gallus gallus GN=SSPO PE=2 SV=1	mll2069	53.5	3e-06	COG2319	FOG: WD40 repeat	K12826	3e-15	60.8	xtr:448002	splicing factor 3A subunit 2	-	-	-
Unigene33_H1	989	11053	626.478	--	--	--	--	--	--	--	--	--	--	--	--	--	--	--	--	--	--	--	--	--	--	-	-	-
CL2925.Contig5_H1	4294	47959	626.08	gi|42559558|sp|O97192.1|TPM_HELAS	58.2	4e-06	RecName: Full=Tropomyosin; AltName: Allergen=Hel as 1 >gi|4468224|emb|CAB38044.1| tropomyosin [Helix aspersa]	gi|4249743|gb|AF118826.1|AF118826	256	7e-64	Ilyanassa obsoleta tropomyosin mRNA, partial cds	sp|O97192|TPM_HELAS	228	9e-59	Tropomyosin OS=Helix aspersa PE=1 SV=1	--	--	--	--	--	K10373	3e-43	178	smm:Smp_031770.4	tropomyosin 1	-	-	-
CL22398.Contig1_H1	5785	64109	621.209	--	--	--	--	--	--	--	--	--	--	--	--	--	--	--	--	--	--	--	--	--	--	-	-	-
CL19545.Contig1_H1	430	4734	617.137	--	--	--	--	gi|194305423|emb|CR855361.18|	60	8e-06	Zebrafish DNA sequence from clone CH211-199E8 in linkage group 14, complete sequence	--	--	--	--	--	--	--	--	--	--	--	--	--	--	-	-	-
CL2925.Contig4_H1	2557	28125	616.572	gi|1174755|sp|P43689.1|TPM2_BIOGL	73.6	5e-11	RecName: Full=Tropomyosin-2; AltName: Full=Tropomyosin II; Short=BgTMII; Short=TMII >gi|155940|gb|AAA27816.1| tropomyosin [Biomphalaria glabrata]	gi|4249743|gb|AF118826.1|AF118826	515	1e-142	Ilyanassa obsoleta tropomyosin mRNA, partial cds	sp|P43689|TPM2_BIOGL	288	3e-90	Tropomyosin-2 OS=Biomphalaria glabrata PE=2 SV=1	MK0690	53.9	7e-09	COG0419	ATPase involved in DNA repair	K10373	2e-62	213	nvi:100115388	tropomyosin 1	-	-	-
CL16665.Contig2_H1	2319	25277	611.008	gi|405963687|gb|EKC29243.1|	198	1e-48	Peptidyl-prolyl cis-trans isomerase B [Crassostrea gigas]	gi|28570504|gb|AC125146.3|	67.9	2e-07	Mus musculus BAC clone RP24-348B1 from chromosome 2, complete sequence	sp|P24367|PPIB_CHICK	146	2e-34	Peptidyl-prolyl cis-trans isomerase B OS=Gallus gallus GN=PPIB PE=2 SV=1	SPAC1B3.03c_1	139	2e-32	COG0652	Peptidyl-prolyl cis-trans isomerase (rotamase) - cyclophilin family	K03768	2e-39	165	bfo:BRAFLDRAFT_124341	peptidyl-prolyl cis-trans isomerase B (cyclophilin B) [EC:5.2.1.8]	-	-	-
CL20494.Contig7_H1	1472	15962	607.857	gi|405973892|gb|EKC38581.1|	95.5	6e-76	Guanine nucleotide-binding protein subunit beta-2-like 1 [Crassostrea gigas]	gi|85720024|gb|DQ353790.1|	107	1e-19	Ictalurus punctatus isolate C82LLH05 guanine nucleotide binding protein beta 2 mRNA, partial cds	sp|Q93134|GBLP_BIOGL	208	4e-74	Guanine nucleotide-binding protein subunit beta-2-like 1 OS=Biomphalaria glabrata PE=2 SV=1	all0664	70.1	4e-19	COG2319	FOG: WD40 repeat	K14753	9e-72	207	xtr:448353	guanine nucleotide-binding protein subunit beta-2-like 1 protein	-	-	-
CL9086.Contig2_H1	344	3701	603.091	gi|358339569|dbj|GAA47606.1|	33.9	4e-06	hypothetical protein CLF_100574 [Clonorchis sinensis]	--	--	--	--	--	--	--	--	--	--	--	--	--	--	--	--	--	--	-	-	-
Unigene72677_H1	619	6632	600.587	gi|17647883|ref|NP_523813.1|	62.4	2e-53	ribosomal protein L23 [Drosophila melanogaster] >gi|125811487|ref|XP_001361886.1| GA17595 [Drosophila pseudoobscura pseudoobscura] >gi|194757096|ref|XP_001960801.1| GF13548 [Drosophila ananassae] >gi|194884631|ref|XP_001976307.1| GG22807 [Drosophila erecta] >gi|195028698|ref|XP_001987213.1| GH21796 [Drosophila grimshawi] >gi|195122160|ref|XP_002005580.1| GI20545 [Drosophila mojavensis] >gi|195170…	gi|395833562|ref|XR_153608.1|	119	1e-23	PREDICTED: Otolemur garnettii ribosomal protein L23 pseudogene (LOC100956171), misc_RNA	sp|P48159|RL23_DROME	108	9e-55	60S ribosomal protein L23 OS=Drosophila melanogaster GN=RpL23 PE=2 SV=2	YER117w	101	7e-44	COG0093	Ribosomal protein L14	K02894	3e-54	108	dvi:Dvir_GJ22396	large subunit ribosomal protein L23e	GO:0000022//mitotic spindle elongation;GO:0006412//translation;GO:0006355//regulation of transcription, DNA-dependent;GO:0007165//signal transduction	GO:0003735//structural constituent of ribosome;GO:0005515//protein binding	GO:0022625//cytosolic large ribosomal subunit
CL14002.Contig3_H1	669	7151	599.187	gi|339238085|ref|XP_003380597.1|	92.4	1e-17	elongation factor 1-alpha [Trichinella spiralis] >gi|316976495|gb|EFV59785.1| elongation factor 1-alpha [Trichinella spiralis]	gi|195436556|ref|XM_002066198.1|	121	4e-24	Drosophila willistoni GK22048 (Dwil\GK22048), mRNA	sp|P27592|EF1A_ONCVO	87.4	2e-17	Elongation factor 1-alpha OS=Onchocerca volvulus PE=2 SV=1	YPR080w	85.1	9e-17	COG5256	Translation elongation factor EF-1alpha (GTPase)	K03231	2e-18	92.4	tsp:Tsp_06754	elongation factor 1-alpha	GO:0006414//translational elongation;GO:0006184//GTP catabolic process	GO:0003746//translation elongation factor activity;GO:0003924//GTPase activity;GO:0005525//GTP binding	GO:0005737//cytoplasm
CL17234.Contig5_H1	954	10144	596.05	gi|339233704|ref|XP_003381969.1|	127.1	1e-27	heat shock protein beta-1 [Trichinella spiralis] >gi|316979156|gb|EFV61984.1| heat shock protein beta-1 [Trichinella spiralis]	--	--	--	--	sp|P82147|L2EFL_DROME	112	9e-25	Protein lethal(2)essential for life OS=Drosophila melanogaster GN=l(2)efl PE=1 SV=1	--	--	--	--	--	K09542	3e-24	112	dya:Dyak_GE11545	crystallin, alpha B	GO:0009790//embryo development;GO:0006497//protein lipidation;GO:0010998//regulation of translational initiation by eIF2 alpha phosphorylation;GO:0010506//regulation of autophagy;GO:0009408//response to heat	-	-
CL25613.Contig2_H1	4899	51997	594.967	gi|291225862|ref|XP_002732917.1|	63.5	1e-07	PREDICTED: zonadhesin-like, partial [Saccoglossus kowalevskii]	--	--	--	--	sp|Q2PC93|SSPO_CHICK	91.3	2e-17	SCO-spondin OS=Gallus gallus GN=SSPO PE=2 SV=1	--	--	--	--	--	K10955	4e-10	68.9	tgu:100220116	intestinal mucin-2	-	-	-
CL3047.Contig3_H1	1860	19600	590.697	gi|390363787|ref|XP_001176244.2|	42.7	7e-150	PREDICTED: tubulin alpha-1C chain isoform 1 [Strongylocentrotus purpuratus]	gi|326922905|ref|XM_003207635.1|	1068	0	PREDICTED: Meleagris gallopavo tubulin alpha-1B chain-like (LOC100539974), mRNA	sp|P28287|TBA_OXYGR	232	2e-143	Tubulin alpha chain OS=Oxytricha granulifera PE=3 SV=1	SPBC16A3.15c	215	2e-70	COG5023	Tubulin	K07374	4e-118	192	ptr:466007	tubulin alpha	GO:0009987//cellular process	-	GO:0005856//cytoskeleton
CL1313.Contig3_H1	642	6755	589.81	gi|260795061|ref|XP_002592525.1|	54.7	2e-33	hypothetical protein BRAFLDRAFT_118946 [Branchiostoma floridae] >gi|229277745|gb|EEN48536.1| hypothetical protein BRAFLDRAFT_118946 [Branchiostoma floridae]	gi|324105256|gb|HQ729958.1|	111	4e-21	Glycera tridactyla ribosomal protein rpl7a mRNA, partial cds	sp|Q966C6|RL7A_CAEEL	86.3	1e-24	60S ribosomal protein L7a OS=Caenorhabditis elegans GN=rpl-7A PE=1 SV=3	SPBC29A3.04	85.1	4e-23	COG1358	Ribosomal protein HS6-type (S12/L30/L7a)	K02936	4e-34	111	bfo:BRAFLDRAFT_118946	large subunit ribosomal protein L7Ae	-	-	GO:0030529//ribonucleoprotein complex
CL11094.Contig3_H1	508	5343	589.581	gi|291226838|ref|XP_002733395.1|	85.5	1e-15	PREDICTED: galactosamine (N-acetyl)-6-sulfate sulfatase-like [Saccoglossus kowalevskii]	--	--	--	--	sp|P33727|ARSB_FELCA	70.1	2e-12	Arylsulfatase B OS=Felis catus GN=ARSB PE=2 SV=1	SPBPB10D8.02c	58.2	7e-09	COG3119	Arylsulfatase A and related enzymes	K01135	5e-13	73.9	bfo:BRAFLDRAFT_206928	arylsulfatase B [EC:3.1.6.12]	-	-	-
CL2663.Contig1_H1	1626	17071	588.519	gi|340370236|ref|XP_003383652.1|	77.4	2e-12	PREDICTED: heme-binding protein 2-like [Amphimedon queenslandica]	gi|21553220|gb|AC068912.29|	67.9	1e-07	Mus musculus strain 129/Sv chromosome 11 clone ct7-326n13, complete sequence	sp|Q9Y5Z4|HEBP2_HUMAN	57.8	7e-08	Heme-binding protein 2 OS=Homo sapiens GN=HEBP2 PE=1 SV=1	--	--	--	--	--	--	--	--	--	--	-	-	-
Unigene58246_H1	211	2206	586.064	--	--	--	--	--	--	--	--	--	--	--	--	--	--	--	--	--	--	--	--	--	--	-	-	-
CL35351.Contig2_H1	322	3355	584.062	gi|383859602|ref|XP_003705282.1|	52	9e-06	PREDICTED: uncharacterized protein LOC100882742 [Megachile rotundata]	--	--	--	--	sp|Q25434|FP1_MYTCO	53.9	8e-08	Adhesive plaque matrix protein OS=Mytilus coruscus GN=FP1 PE=2 SV=1	--	--	--	--	--	--	--	--	--	--	-	-	-
CL40725.Contig2_H1	2501	26034	583.511	gi|51702278|sp|P62924.1|IF5A_SPOEX	214.2	2e-53	RecName: Full=Eukaryotic translation initiation factor 5A; Short=eIF-5A >gi|51702279|sp|P62925.1|IF5A_SPOFR RecName: Full=Eukaryotic translation initiation factor 5A; Short=eIF-5A >gi|6469515|gb|AAF13315.1|AF109730_1 translation initiation factor 5A [Spodoptera exigua] >gi|6469517|gb|AAF13316.1|AF109731_1 translation initiation factor 5A [Spodoptera frugiperda]	gi|195135191|ref|XM_002011982.1|	113	4e-21	Drosophila mojavensis GI16732 (Dmoj\GI16732), mRNA	sp|P62925|IF5A_SPOFR	214	1e-54	Eukaryotic translation initiation factor 5A OS=Spodoptera frugiperda GN=eIF-5A PE=2 SV=1	YEL034w	192	2e-48	COG0231	Translation elongation factor P (EF-P)/translation initiation factor 5A (eIF-5A)	K03263	4e-53	210	tca:663814	translation initiation factor 5A	GO:0006452//translational frameshifting;GO:0008612//peptidyl-lysine modification to hypusine;GO:0045905//positive regulation of translational termination;GO:0045901//positive regulation of translational elongation	GO:0003746//translation elongation factor activity;GO:0043022//ribosome binding	GO:0005737//cytoplasm
CL339.Contig2_H1	2232	23197	582.585	--	--	--	--	gi|27643796|emb|BX070515.1|	73.8	3e-09	Single read from an extremity of a full-length cDNA clone made from Anopheles gambiae total adult females. 3-PRIME end of clone FK0AAC7CE12 of strain 6-9 of Anopheles gambiae (African malaria mosquito)	--	--	--	--	--	--	--	--	--	--	--	--	--	--	-	-	-
CL43455.Contig4_H1	9010	93461	581.47	gi|318609972|dbj|BAJ61596.1|	61.2	1e-06	paramyosin [Haliotis discus discus]	gi|318609971|dbj|AB571843.1|	222	2e-53	Haliotis discus discus hald2 mRNA for paramyosin, complete cds	sp|O96064|MYSP_MYTGA	530	0	Paramyosin OS=Mytilus galloprovincialis PE=2 SV=1	MK0690	85.1	2e-15	COG0419	ATPase involved in DNA repair	K10352	9e-147	269	dme:Dmel_CG17927	myosin heavy chain	-	-	GO:0043232
Unigene34347_H1	1874	19338	578.447	gi|166406862|gb|ABY87394.1|	36.6	1e-74	ribosomal protein S8 [Haliotis diversicolor]	gi|224058024|ref|XR_054226.1|	115	7e-22	PREDICTED: Taeniopygia guttata misc_RNA (LOC100227063), miscRNA	sp|Q7SYU0|RS8_XENLA	237	3e-66	40S ribosomal protein S8 OS=Xenopus laevis GN=rps8 PE=2 SV=3	YER102w	186	1e-47	COG2007	Ribosomal protein S8E	K02995	1e-65	237	xla:380537	small subunit ribosomal protein S8e	-	-	GO:0030529//ribonucleoprotein complex
CL5241.Contig10_H1	3574	36466	571.947	gi|405953040|gb|EKC20774.1|	148.7	1e-33	Inhibitor of apoptosis protein [Crassostrea gigas]	gi|55778597|gb|BC086527.1|	83.8	5e-12	Rattus norvegicus cDNA clone IMAGE:7303921, containing frame-shift errors	sp|O08863|BIRC3_MOUSE	129	6e-29	Baculoviral IAP repeat-containing protein 3 OS=Mus musculus GN=Birc3 PE=1 SV=2	SPAC3A12.14	112	3e-24	COG5126	Ca2+-binding protein (EF-Hand superfamily)	K16060	7e-30	134	rno:78971	baculoviral IAP repeat-containing protein 2/3	GO:0048011//nerve growth factor receptor signaling pathway;GO:0030168//platelet activation;GO:0060314//regulation of ryanodine-sensitive calcium-release channel activity;GO:0005980//glycogen catabolic process;GO:0048519//negative regulation of biological process;GO:0007202//activation of phospholipase C activity;GO:0051592//response to calcium ion;GO:0006936//muscle contraction;GO:0032465//regula…	GO:0031996//thioesterase binding;GO:0031997//N-terminal myristoylation domain binding;GO:0005509//calcium ion binding;GO:0043274//phospholipase binding;GO:0019904//protein domain specific binding;GO:0031432//titin binding	GO:0005654//nucleoplasm;GO:0005576//extracellular region;GO:0005829//cytosol;GO:0005813//centrosome;GO:0005876//spindle microtubule;GO:0005886//plasma membrane;GO:0000922//spindle pole
CL24228.Contig1_H1	2264	23075	571.33	gi|405964948|gb|EKC30386.1|	564.3	9e-159	Fructose-bisphosphate aldolase [Crassostrea gigas]	gi|320409293|gb|HQ833664.1|	161	2e-35	Lingula anatina fructose-bisphosphate aldolase mRNA, partial cds	sp|P53445|ALF1_LAMJA	509	8e-144	Fructose-bisphosphate aldolase, muscle type OS=Lampetra japonica PE=2 SV=1	XF0826	321	4e-87	COG3588	Fructose-1,6-bisphosphate aldolase	K01623	2e-143	510	tsp:Tsp_09639	fructose-bisphosphate aldolase, class I [EC:4.1.2.13]	GO:0006096//glycolysis	GO:0004332//fructose-bisphosphate aldolase activity	-
CL48340.Contig2_H1	8320	84202	567.311	gi|358339569|dbj|GAA47606.1|	60.5	1e-06	hypothetical protein CLF_100574 [Clonorchis sinensis]	gi|30407150|emb|AL844508.1|	87.7	7e-13	Plasmodium falciparum 3D7 chromosome 9	sp|Q55FI4|NOP58_DICDI	61.6	3e-08	Nucleolar protein 58 OS=Dictyostelium discoideum GN=nop58 PE=3 SV=1	--	--	--	--	--	K14822	1e-07	61.2	tgu:100219403	rRNA-processing protein CGR1	-	GO:0005488//binding	-
CL33813.Contig3_H1	2165	21704	561.958	gi|47227355|emb|CAF96904.1|	28.5	2e-07	unnamed protein product [Tetraodon nigroviridis]	--	--	--	--	--	--	--	--	--	--	--	--	--	--	--	--	--	--	-	-	-
CL42460.Contig3_H1	789	7876	559.565	gi|76573377|gb|ABA46793.1|	89	2e-16	60S ribosomal protein L13A [Mytilus edulis]	gi|76573376|gb|DQ206347.1|	63.9	9e-07	Mytilus edulis 60S ribosomal protein L13A (RpL13A) mRNA, complete cds	sp|P19253|RL13A_MOUSE	79.7	6e-15	60S ribosomal protein L13a OS=Mus musculus GN=Rpl13a PE=1 SV=4	SPAC23A1.11	75.1	1e-13	COG0102	Ribosomal protein L13	K02872	3e-15	68.9	spu:579300	large subunit ribosomal protein L13Ae	-	-	-
CL19734.Contig1_H1	876	8719	557.936	gi|166406793|gb|ABY87360.1|	55.1	4e-06	tissue inhibitor of metalloproteinase [Haliotis diversicolor]	gi|375198957|gb|JN741248.1|	77.8	7e-11	Cyprinus carpio clone 432739 microsatellite sequence	--	--	--	--	--	--	--	--	--	--	--	--	--	--	-	-	-
CL21292.Contig1_H1	870	8649	557.274	--	--	--	--	--	--	--	--	--	--	--	--	--	--	--	--	--	--	--	--	--	--	-	-	-
Unigene26706_H1	1368	13502	553.266	--	--	--	--	--	--	--	--	--	--	--	--	--	--	--	--	--	--	--	--	--	--	-	-	-
CL35387.Contig1_H1	1458	14382	552.947	gi|188572441|gb|ACD65127.1|	28.9	2e-36	putative 60S ribosomal protein RPL24 [Novocrania anomala]	gi|206558009|gb|FJ222250.1|	81.8	8e-12	Gillichthys mirabilis 60S ribosomal protein L24 mRNA, complete cds	sp|P83732|RL24_RAT	125	5e-33	60S ribosomal protein L24 OS=Rattus norvegicus GN=Rpl24 PE=1 SV=1	SPCC330.14c	90.1	9e-18	COG2075	Ribosomal protein L24E	K02896	1e-33	125	oaa:100089491	large subunit ribosomal protein L24e	GO:0006415//translational termination;GO:0021554//optic nerve development;GO:0000027//ribosomal large subunit assembly;GO:0006414//translational elongation;GO:0031018//endocrine pancreas development;GO:0060041//retina development in camera-type eye;GO:0010458//exit from mitosis;GO:0019083//viral transcription;GO:0031575//mitotic cell cycle G1/S transition checkpoint;GO:0031290//retinal ganglion c…	GO:0005515//protein binding;GO:0003735//structural constituent of ribosome;GO:0003723//RNA binding	GO:0022625//cytosolic large ribosomal subunit
CL21633.Contig4_H1	1215	11931	550.456	gi|405971461|gb|EKC36296.1|	123.6	1e-26	60S ribosomal protein L5 [Crassostrea gigas]	gi|164692328|dbj|AK314720.1|	385	1e-103	Homo sapiens cDNA, FLJ95579, Homo sapiens ribosomal protein L5 (RPL5), mRNA	sp|Q56FG6|RL5_LYSTE	347	1e-104	60S ribosomal protein L5 OS=Lysiphlebus testaceipes GN=RpL5 PE=2 SV=1	YPL131w	261	6e-74	COG0256	Ribosomal protein L18	K02932	4e-110	362	spu:758293	large subunit ribosomal protein L5e	GO:0006412//translation	GO:0008097//5S rRNA binding;GO:0003735//structural constituent of ribosome	GO:0005840//ribosome
Unigene54007_H1	202	1979	549.182	--	--	--	--	--	--	--	--	--	--	--	--	--	--	--	--	--	--	--	--	--	--	-	-	-
CL8458.Contig2_H1	3228	31595	548.664	gi|121269|sp|P02215.1|GLB_CERRH	32.3	2e-33	RecName: Full=Globin; AltName: Full=Myoglobin	gi|37515837|emb|AL928714.15|	73.8	4e-09	Zebrafish DNA sequence from clone CH211-46G6 in linkage group 10, complete sequence	sp|P02215|GLB_CERRH	149	3e-35	Globin OS=Cerithidea rhizophorarum PE=1 SV=1	--	--	--	--	--	K13095	6e-07	57.8	dre:572785	splicing factor 1	GO:0006810//transport	GO:0005488//binding	-
CL41232.Contig1_H1	825	8044	546.563	gi|1350686|sp|P49165.1|RL4_URECA	134.4	5e-30	RecName: Full=60S ribosomal protein L4; AltName: Full=L1 >gi|929961|gb|AAA74021.1| ribosomal protein [Urechis caupo]	gi|148615747|gb|EF575677.1|	65.9	3e-07	Gallus gallus clone 11_inclTding_gaps.seq_Y Mx gene, partial sequence	sp|P49165|RL4_URECA	134	2e-31	60S ribosomal protein L4 OS=Urechis caupo GN=RPL4 PE=2 SV=1	YDR012w	72.4	9e-13	COG0088	Ribosomal protein L4	K02930	1e-28	127	bfo:BRAFLDRAFT_118418	large subunit ribosomal protein L4e	-	-	-
CL20332.Contig7_H1	1099	10623	541.84	--	--	--	--	--	--	--	--	--	--	--	--	--	--	--	--	--	--	--	--	--	--	-	-	-
CL3047.Contig4_H1	2052	19817	541.355	gi|56603668|dbj|BAD80736.1|	97.1	1e-122	alpha-tubulin [Crassostrea gigas]	gi|326922905|ref|XM_003207635.1|	971	0	PREDICTED: Meleagris gallopavo tubulin alpha-1B chain-like (LOC100539974), mRNA	sp|P68370|TBA1A_RAT	347	3e-117	Tubulin alpha-1A chain OS=Rattus norvegicus GN=Tuba1a PE=1 SV=1	SPBC800.05c	283	6e-91	COG5023	Tubulin	K07374	1e-119	358	dre:641561	tubulin alpha	GO:0007052//mitotic spindle organization;GO:0007094//mitotic cell cycle spindle assembly checkpoint;GO:0019730//antimicrobial humoral response	-	GO:0000235//astral microtubule;GO:0005813//centrosome
CL1075.Contig4_H1	705	6680	531.14	gi|126697456|gb|ABO26685.1|	192.6	1e-47	ribosomal protein l17 [Haliotis discus discus]	gi|304561044|gb|HM163169.1|	85.7	2e-13	Aplysia californica ribosomal protein L7-like mRNA, complete sequence	sp|Q4PM54|RL17_IXOSC	156	4e-38	60S ribosomal protein L17 OS=Ixodes scapularis GN=RpL17 PE=2 SV=1	YKL180w	94.4	2e-19	COG0091	Ribosomal protein L22	K02880	4e-38	158	isc:IscW_ISCW005425	large subunit ribosomal protein L17e	-	-	GO:0005622//intracellular
CL1826.Contig7_H1	439	4115	525.445	--	--	--	--	--	--	--	--	--	--	--	--	--	--	--	--	--	--	--	--	--	--	-	-	-
Unigene30533_H1	2098	19118	510.809	gi|327259463|ref|XP_003214556.1|	355.5	0	PREDICTED: ATP synthase subunit alpha, mitochondrial-like [Anolis carolinensis]	gi|327204527|gb|GQ848643.3|	603	1e-168	Litopenaeus vannamei mitochondrial ATP synthase subunit alpha precursor, mRNA, complete cds; nuclear gene for mitochondrial product	sp|Q5R546|ATPA_PONAB	511	0	ATP synthase subunit alpha, mitochondrial OS=Pongo abelii GN=ATP5A1 PE=2 SV=1	SPAC14C4.14	426	0	COG0056	F0F1-type ATP synthase, alpha subunit	K02132	0	517	acs:100566465	F-type H+-transporting ATPase subunit alpha [EC:3.6.3.14]	GO:0006172//ADP biosynthetic process;GO:0015991//ATP hydrolysis coupled proton transport;GO:0042776//mitochondrial ATP synthesis coupled proton transport;GO:0042777//plasma membrane ATP synthesis coupled proton transport;GO:0001937//negative regulation of endothelial cell proliferation;GO:0006629//lipid metabolic process;GO:0009790//embryo development;GO:0006200//ATP catabolic process;GO:0022904/…	GO:0046961//proton-transporting ATPase activity, rotational mechanism;GO:0046933//hydrogen ion transporting ATP synthase activity, rotational mechanism;GO:0043531//ADP binding;GO:0042288//MHC class I protein binding;GO:0043499//eukaryotic cell surface binding;GO:0005524//ATP binding	GO:0005759//mitochondrial matrix;GO:0000275//mitochondrial proton-transporting ATP synthase complex, catalytic core F(1);GO:0005886//plasma membrane
Unigene63815_H1	778	7025	506.161	gi|994895|gb|AAB34494.1|	71.6	4e-11	troponin-I, TnI {C-terminal} [Chlamys nipponensis=Akazara scallop, akazara, striated adductor muscle, Peptide Partial, 135 aa]	gi|23337278|emb|AL731735.14|	69.9	2e-08	Mouse DNA sequence from clone RP23-139P21 on chromosome X Contains the Tmsb4x gene for thymosin, beta 4, X chromosome, the Tlr8 and Tlr7 genes for toll-like receptor 8 and 7, the 3' end of the Prps2 gene for phosphoribosyl pyrophosphate synthetase 2, a novel gene and a CpG island, complete sequence	sp|P36188|TNNI_DROME	59.3	3e-20	Troponin I OS=Drosophila melanogaster GN=wupA PE=2 SV=3	--	--	--	--	--	K10371	8e-11	53.5	tgu:100231701	troponin I, slow skeletal muscle	GO:0000280//nuclear division;GO:0045214//sarcomere organization;GO:0007519//skeletal muscle tissue development;GO:0007399//nervous system development;GO:0046716//muscle cell homeostasis;GO:0048738//cardiac muscle tissue development	-	GO:0005634//nucleus
CL44148.Contig2_H1	1709	15402	505.193	gi|50746505|ref|XP_420526.1|	169.5	4e-40	PREDICTED: 15-hydroxyprostaglandin dehydrogenase [NAD+] [Gallus gallus]	--	--	--	--	sp|Q8MJY8|PGDH_MACFA	157	9e-38	15-hydroxyprostaglandin dehydrogenase [NAD(+)] OS=Macaca fascicularis GN=HPGD PE=2 SV=1	lin2278	97.8	5e-20	COG1028	Dehydrogenases with different specificities (related to short-chain alcohol dehydrogenases)	K00069	6e-41	169	gga:422567	15-hydroxyprostaglandin dehydrogenase (NAD) [EC:1.1.1.141]	GO:0009987//cellular process;GO:0006629//lipid metabolic process	GO:0005488//binding;GO:0003824//catalytic activity	-
CL145.Contig12_H1	1213	10891	503.302	--	--	--	--	--	--	--	--	--	--	--	--	--	--	--	--	--	--	--	--	--	--	-	-	-
Unigene56984_H1	227	2030	501.293	--	--	--	--	--	--	--	--	--	--	--	--	--	--	--	--	--	--	--	--	--	--	-	-	-
CL27196.Contig2_H1	2012	17951	500.13	gi|405961646|gb|EKC27411.1|	72	1e-10	ADP,ATP carrier protein [Crassostrea gigas]	gi|166406857|gb|EU244376.1|	127	2e-25	Haliotis diversicolor clone HDr4CJ344 ADP/ATP carrier protein mRNA, partial cds; mitochondrial	sp|Q27238|ADT1_ANOGA	144	1e-45	ADP,ATP carrier protein 1 OS=Anopheles gambiae GN=AGAP006782 PE=2 SV=2	--	--	--	--	--	K05863	7e-76	212	nve:NEMVE_v1g239511	solute carrier family 25 (mitochondrial adenine nucleotide translocator), member 4/5/6/31	GO:0055085//transmembrane transport	GO:0005488//binding;GO:0005215//transporter activity	GO:0005743//mitochondrial inner membrane;GO:0016021//integral to membrane
CL43806.Contig2_H1	4494	39951	498.329	gi|405976955|gb|EKC41432.1|	67	9e-09	Zonadhesin [Crassostrea gigas]	--	--	--	--	sp|Q61555|FBN2_MOUSE	101	2e-20	Fibrillin-2 OS=Mus musculus GN=Fbn2 PE=1 SV=2	--	--	--	--	--	K08023	3e-19	99	dre:100333499	latent transforming growth factor beta binding protein	-	-	-
Unigene9519_H1	573	5059	494.916	--	--	--	--	--	--	--	--	--	--	--	--	--	--	--	--	--	--	--	--	--	--	-	-	-
CL21292.Contig6_H1	2000	17530	491.331	gi|256251642|emb|CAR63724.1|	55.8	9e-06	hypothetical protein [Angiostrongylus cantonensis]	gi|5702213|gb|AF139022.1|	67.9	2e-07	Cepaea nemoralis microsatellite Cne11 sequence	--	--	--	--	--	--	--	--	--	--	--	--	--	--	-	-	-
CL49594.Contig2_H1	8051	70363	489.91	gi|7416982|gb|AAF62394.1|	69.7	2e-09	myosin heavy chain cardiac muscle specific isoform 1 [Argopecten irradians]	gi|4249741|gb|AF118825.1|AF118825	446	1e-121	Ilyanassa obsoleta myosin II heavy chain mRNA, partial cds	sp|P24733|MYS_AEQIR	645	0	Myosin heavy chain, striated muscle OS=Aequipecten irradians PE=1 SV=1	SPCC645.05c	273	2e-127	COG5022	Myosin heavy chain	K10352	0	513	smm:Smp_085540.6	myosin heavy chain	-	GO:0005488//binding	GO:0043232
CL9447.Contig2_H1	725	6290	486.334	--	--	--	--	--	--	--	--	--	--	--	--	--	--	--	--	--	--	--	--	--	--	-	-	-
CL2084.Contig2_H1	468	4025	482.105	gi|194768371|ref|XP_001966285.1|	74.7	1e-12	GF22077 [Drosophila ananassae] >gi|190617049|gb|EDV32573.1| GF22077 [Drosophila ananassae]	gi|338224304|gb|HM217789.1|	135	2e-28	Scylla paramamosain isolate 1 cytoplasmic type actin-like mRNA, partial sequence	sp|Q26065|ACT_PLAMG	74.3	1e-13	Actin, adductor muscle OS=Placopecten magellanicus PE=2 SV=1	YFL039c	65.9	3e-11	COG5277	Actin and related proteins	K05692	3e-13	74.3	cbr:CBG14574	actin beta/gamma 1	-	-	-
CL13773.Contig4_H1	1375	11772	479.921	gi|225698210|gb|ACO07302.1|	167.9	1e-39	qm-like protein [Crassostrea ariakensis]	gi|126341964|ref|XM_001362617.1|	165	6e-37	PREDICTED: Monodelphis domestica 60S ribosomal protein L10-like (LOC100011942), mRNA	sp|O61231|RL10_DROME	120	2e-48	60S ribosomal protein L10 OS=Drosophila melanogaster GN=RpL10 PE=2 SV=1	SPAP7G5.05	112	1e-41	COG0197	Ribosomal protein L16/L10E	K02866	5e-50	129	isc:IscW_ISCW017543	large subunit ribosomal protein L10e	GO:0006412//translation	GO:0003735//structural constituent of ribosome	GO:0005840//ribosome
CL14629.Contig5_H1	681	5824	479.398	gi|188572395|gb|ACD65104.1|	26.6	1e-57	putative 40S ribosomal protein RPS16 [Novocrania anomala]	gi|390343335|ref|XM_774944.3|	95.6	2e-16	PREDICTED: Strongylocentrotus purpuratus 40S ribosomal protein S16-like, transcript variant 1 (LOC577040), mRNA	sp|Q98TR7|RS16_HETFO	157	7e-57	40S ribosomal protein S16 OS=Heteropneustes fossilis GN=rps16 PE=2 SV=1	SPBC18H10.14	122	5e-42	COG0103	Ribosomal protein S9	K02960	8e-57	158	xtr:496563	small subunit ribosomal protein S16e	GO:0006364//rRNA processing;GO:0042274//ribosomal small subunit biogenesis;GO:0006412//translation	GO:0003735//structural constituent of ribosome;GO:0003723//RNA binding;GO:0016787//hydrolase activity	GO:0022627//cytosolic small ribosomal subunit
CL4411.Contig1_H1	3274	27623	472.949	gi|384945314|gb|AFI36262.1|	57	7e-06	collagen alpha-1(III) chain preproprotein [Macaca mulatta]	gi|38564340|gb|AC136948.2|	75.8	1e-09	Homo sapiens chromosome 16 clone RP11-455I19, complete sequence	sp|P02461|CO3A1_HUMAN	67	3e-10	Collagen alpha-1(III) chain OS=Homo sapiens GN=COL3A1 PE=1 SV=4	Rv2839c	54.7	1e-06	COG0532	Translation initiation factor 2 (IF-2; GTPase)	K06236	9e-10	67	pon:100457897	collagen, type I/II/III/V/XI, alpha	-	-	-
CL28007.Contig2_H1	1258	10597	472.198	--	--	--	--	gi|29881605|gb|BC051225.1|	67.9	1e-07	Mus musculus, clone IMAGE:3373386, mRNA	--	--	--	--	--	--	--	--	--	--	--	--	--	--	-	-	-
CL29824.Contig2_H1	3262	27463	471.939	gi|215398875|gb|ACJ65685.1|	103.6	6e-20	LIM protein [Haliotis discus discus]	gi|325304085|tpg|BK007801.1|	101	2e-17	TPA: TPA_inf: Amblyomma variegatum regulatory protein MLP mRNA, complete cds	sp|P97314|CSRP2_MOUSE	212	4e-54	Cysteine and glycine-rich protein 2 OS=Mus musculus GN=Csrp2 PE=1 SV=3	--	--	--	--	--	K09377	2e-62	241	bfo:BRAFLDRAFT_269843	cysteine and glycine-rich protein	-	-	-
CL34251.Contig5_H1	1902	15983	471.053	gi|86156234|gb|ABC86835.1|	703	0	ATP synthase beta subunit [Pinctada fucata]	gi|71370907|gb|DQ087483.1|	882	0	Crepidula fornicata ATP synthase beta subunit mRNA, partial cds	sp|Q05825|ATPB_DROME	669	0	ATP synthase subunit beta, mitochondrial OS=Drosophila melanogaster GN=ATPsyn-beta PE=2 SV=3	BMEI0251	575	9e-164	COG0055	F0F1-type ATP synthase, beta subunit	K02133	0	684	nvi:100118124	F-type H+-transporting ATPase subunit beta [EC:3.6.3.14]	GO:0042777//plasma membrane ATP synthesis coupled proton transport;GO:0015991//ATP hydrolysis coupled proton transport	GO:0008553//hydrogen-exporting ATPase activity, phosphorylative mechanism;GO:0046933//hydrogen ion transporting ATP synthase activity, rotational mechanism;GO:0005524//ATP binding;GO:0046961//proton-transporting ATPase activity, rotational mechanism	GO:0000275//mitochondrial proton-transporting ATP synthase complex, catalytic core F(1);GO:0005811//lipid particle
CL613.Contig11_H1	2019	16922	469.826	gi|390360116|ref|XP_003729635.1|	75.5	1e-11	PREDICTED: RNA-directed DNA polymerase from mobile element jockey-like [Strongylocentrotus purpuratus]	--	--	--	--	sp|P98088|MUC5A_HUMAN	47.8	1e-08	Mucin-5AC (Fragments) OS=Homo sapiens GN=MUC5AC PE=1 SV=3	--	--	--	--	--	K10955	5e-07	48.5	gga:423101	intestinal mucin-2	-	-	-
CL46507.Contig3_H1	2980	24618	463.082	gi|56283929|ref|NP_523475.3|	63.2	8e-08	salivary gland secretion 1 [Drosophila melanogaster] >gi|55380421|gb|AAF50957.4| salivary gland secretion 1 [Drosophila melanogaster]	gi|193808712|emb|AM910990.1|	63.9	4e-06	Plasmodium knowlesi strain H chromosome 8, complete genome	sp|P98088|MUC5A_HUMAN	72.8	4e-12	Mucin-5AC (Fragments) OS=Homo sapiens GN=MUC5AC PE=1 SV=3	YPO2725	57.4	1e-07	COG3501	Uncharacterized protein conserved in bacteria	K01312	3e-13	78.6	tca:655678	trypsin [EC:3.4.21.4]	-	-	-
Unigene26858_H1	1135	9369	462.721	gi|390351625|ref|XP_798188.3|	206.8	1e-51	PREDICTED: RNA-binding protein pno1-like [Strongylocentrotus purpuratus]	--	--	--	--	sp|Q6VBQ6|PNO1_ORYLA	203	7e-52	RNA-binding protein PNO1 OS=Oryzias latipes GN=pno1 PE=2 SV=1	YOR145c	184	3e-46	COG1094	Predicted RNA-binding protein (contains KH domains)	K11884	2e-52	206	spu:586880	RNA-binding protein PNO1	-	GO:0003729//mRNA binding	GO:0005730//nucleolus
Unigene6325_H1	536	4395	459.638	--	--	--	--	--	--	--	--	--	--	--	--	--	--	--	--	--	--	--	--	--	--	-	-	-
CL6764.Contig6_H1	3189	25866	454.67	gi|2506877|sp|Q02817.2|MUC2_HUMAN	58.2	3e-06	RecName: Full=Mucin-2; Short=MUC-2; AltName: Full=Intestinal mucin-2; Flags: Precursor >gi|454154|gb|AAB95295.1| mucin [Homo sapiens]	gi|298239443|gb|HM132012.1|	129	8e-26	Mus musculus clone 8 Smgc protein (Muc19/Smgc) gene, exons 15 through 18 and partial cds, alternatively spliced	sp|Q02817|MUC2_HUMAN	73.6	4e-17	Mucin-2 OS=Homo sapiens GN=MUC2 PE=1 SV=2	--	--	--	--	--	K10955	2e-15	69.7	hsa:4583	intestinal mucin-2	-	-	-
Unigene12785_H1	750	6051	452.26	gi|237862648|gb|ACR24949.1|	147.9	4e-34	ribosomal protein L21 [Lepidochitona cinerea]	gi|195433344|ref|XM_002064639.1|	65.9	2e-07	Drosophila willistoni GK19074 (Dwil\GK19074), mRNA	sp|P46778|RL21_HUMAN	137	3e-32	60S ribosomal protein L21 OS=Homo sapiens GN=RPL21 PE=1 SV=2	YBR191w	117	2e-26	COG2139	Ribosomal protein L21E	K02889	4e-33	141	dvi:Dvir_GJ15013	large subunit ribosomal protein L21e	GO:0006412//translation	GO:0003735//structural constituent of ribosome	GO:0005840//ribosome
Unigene48702_H1	265	2138	452.255	--	--	--	--	--	--	--	--	--	--	--	--	--	--	--	--	--	--	--	--	--	--	-	-	-
CL21405.Contig7_H1	1517	12176	449.926	--	--	--	--	--	--	--	--	--	--	--	--	--	--	--	--	--	--	--	--	--	--	-	-	-
CL2925.Contig3_H1	3594	28749	448.401	gi|219806586|dbj|BAH10148.1|	117.9	3e-24	tropomyosin [Haliotis discus discus]	gi|4249743|gb|AF118826.1|AF118826	246	6e-61	Ilyanassa obsoleta tropomyosin mRNA, partial cds	sp|Q95PU1|TPM_ECHMU	124	2e-54	Tropomyosin OS=Echinococcus multilocularis PE=2 SV=1	--	--	--	--	--	K10373	2e-50	121	smm:Smp_031770.4	tropomyosin 1	-	-	-
CL4361.Contig2_H1	2080	16359	440.875	gi|358001097|ref|NP_001239578.1|	58.5	1e-06	transcobalamin-like precursor [Danio rerio] >gi|122891014|emb|CAM13150.1| novel protein [Danio rerio]	--	--	--	--	--	--	--	--	--	--	--	--	--	K14615	8e-06	53.1	bta:616252	gastric intrinsic factor	-	-	-
CL49568.Contig2_H1	3960	31127	440.62	gi|405967397|gb|EKC32562.1|	58.2	3e-06	Calmodulin [Crassostrea gigas]	gi|51468423|gb|AC138376.11|	71.9	2e-08	Mus musculus chromosome 7, clone RP23-53O7, complete sequence	sp|P69098|CALM_TRYBG	59.7	5e-08	Calmodulin OS=Trypanosoma brucei gambiense PE=3 SV=2	--	--	--	--	--	K02183	5e-07	58.2	hmg:100200547	calmodulin	-	-	-
CL41232.Contig2_H1	1588	12482	440.611	gi|405952344|gb|EKC20167.1|	29.6	5e-157	60S ribosomal protein L4 [Crassostrea gigas]	gi|56366280|emb|CR730992.2|	194	8e-46	Tetraodon nigroviridis full-length cDNA	sp|P08429|RL4A_XENLA	369	3e-148	60S ribosomal protein L4-A OS=Xenopus laevis GN=rpl4-a PE=2 SV=2	SPBC1711.06	318	3e-117	COG0088	Ribosomal protein L4	K02930	9e-148	370	gga:415551	large subunit ribosomal protein L4e	GO:0006414//translational elongation	GO:0003735//structural constituent of ribosome;GO:0005515//protein binding	GO:0005730//nucleolus;GO:0015934//large ribosomal subunit;GO:0005829//cytosol
CL2484.Contig2_H1	2281	17850	438.667	gi|356984410|gb|AET43963.1|	165.2	1e-38	ferritin, partial [Reishia clavigera]	gi|356984409|gb|JN413221.1|	327	1e-85	Reishia clavigera clone GS37 ferritin mRNA, partial cds	sp|P85838|FRIH_TREBE	153	1e-46	Ferritin, heavy subunit OS=Trematomus bernacchii PE=1 SV=1	TM1128	58.9	4e-08	COG1528	Ferritin-like protein	K00522	9e-53	159	bfo:BRAFLDRAFT_114663	ferritin heavy chain [EC:1.16.3.1]	GO:0006879//cellular iron ion homeostasis;GO:0006826//iron ion transport;GO:0055114//oxidation-reduction process	GO:0016491//oxidoreductase activity;GO:0008199//ferric iron binding	-
Unigene62533_H1	451	3514	436.764	--	--	--	--	--	--	--	--	--	--	--	--	--	--	--	--	--	--	--	--	--	--	-	-	-
CL27652.Contig3_H1	2984	23187	435.58	gi|359843276|gb|AEV89773.1|	413.3	3e-113	14-3-3 protein epsilon [Schistocerca gregaria]	gi|345319595|ref|XM_001518862.2|	135	1e-27	PREDICTED: Ornithorhynchus anatinus 14-3-3 protein epsilon-like (LOC100089523), mRNA	sp|P62262|1433E_SHEEP	411	4e-114	14-3-3 protein epsilon OS=Ovis aries GN=YWHAE PE=1 SV=1	YDR099w	354	6e-97	COG5040	14-3-3 family protein	K06630	1e-113	411	gga:417554	tyrosine 3-monooxygenase/tryptophan 5-monooxygenase activation protein	GO:0001764//neuron migration;GO:0035308//negative regulation of protein dephosphorylation;GO:0048011//nerve growth factor receptor signaling pathway;GO:0021766//hippocampus development;GO:0006605//protein targeting;GO:0021987//cerebral cortex development;GO:0000086//G2/M transition of mitotic cell cycle;GO:0044419//interspecies interaction between organisms;GO:0035556//intracellular signal transd…	GO:0042826//histone deacetylase binding;GO:0050815//phosphoserine binding;GO:0004497//monooxygenase activity;GO:0019904//protein domain specific binding;GO:0008426//protein kinase C inhibitor activity;GO:0032403//protein complex binding	GO:0042470//melanosome;GO:0005829//cytosol;GO:0033267//axon part;GO:0005871//kinesin complex;GO:0005739//mitochondrion
CL710.Contig2_H1	2250	17457	434.92	gi|126697310|gb|ABO26612.1|	143.3	1e-84	arylsulfatase [Haliotis discus discus]	gi|67972867|gb|AC156632.2|	113	3e-21	Mus musculus BAC clone RP24-511E24 from chromosome 12, complete sequence	sp|Q32KH7|ARSI_CANFA	166	6e-71	Arylsulfatase I OS=Canis familiaris GN=ARSI PE=2 SV=2	MA2650	72.8	4e-26	COG3119	Arylsulfatase A and related enzymes	K12375	4e-72	175	xtr:100494972	arylsulfatase I/J [EC:3.1.6.-]	-	GO:0003824//catalytic activity	-
Unigene11527_H1	5436	41470	427.638	gi|13111520|gb|AAK12357.1|AF240832_1	24.3	0	elongation factor-2 [Chaetopleura apiculata]	gi|34597237|gb|AY310292.1|	276	9e-70	Striaria columbiana voucher Str2 elongation factor 2 mRNA, partial cds	sp|P13060|EF2_DROME	629	0	Elongation factor 2 OS=Drosophila melanogaster GN=Ef2b PE=2 SV=4	SPCP31B10.07	330	2e-140	COG0480	Translation elongation factors (GTPases)	K03234	0	632	dwi:Dwil_GK24869	elongation factor 2	-	GO:0005488//binding	-
CL19550.Contig1_H1	483	3668	425.7	gi|62860250|ref|NP_001016654.1|	110.9	1e-23	ubiquinol-cytochrome c reductase, complex III subunit VII [Xenopus (Silurana) tropicalis]	--	--	--	--	sp|Q7TQ16|QCR8_RAT	96.3	3e-20	Cytochrome b-c1 complex subunit 8 OS=Rattus norvegicus GN=Uqcrq PE=2 SV=1	--	--	--	--	--	K00418	3e-24	110	xtr:549408	ubiquinol-cytochrome c reductase subunit 8	GO:0006122//mitochondrial electron transport, ubiquinol to cytochrome c	GO:0008121//ubiquinol-cytochrome-c reductase activity;GO:0048039//ubiquinone binding	GO:0005750//mitochondrial respiratory chain complex III;GO:0005811//lipid particle
CL8336.Contig11_H1	780	5898	423.869	--	--	--	--	--	--	--	--	--	--	--	--	--	--	--	--	--	--	--	--	--	--	-	-	-
CL28655.Contig4_H1	1461	10969	420.861	gi|405957582|gb|EKC23784.1|	676.8	0	Serine/threonine-protein phosphatase PP1-alpha catalytic subunit [Crassostrea gigas]	gi|348565090|ref|XM_003468289.1|	371	6e-99	PREDICTED: Cavia porcellus serine/threonine-protein phosphatase PP1-alpha catalytic subunit-like, transcript variant 1 (LOC100721697), mRNA	sp|P62138|PP1A_RAT	638	0	Serine/threonine-protein phosphatase PP1-alpha catalytic subunit OS=Rattus norvegicus GN=Ppp1ca PE=1 SV=1	YER133w	550	3e-156	COG0639	Diadenosine tetraphosphatase and related serine/threonine protein phosphatases	K06269	0	651	nve:NEMVE_v1g240980	protein phosphatase 1, catalytic subunit [EC:3.1.3.16]	-	GO:0004721//phosphoprotein phosphatase activity	-
Unigene638_H1	818	6116	419.118	gi|91078412|ref|XP_974620.1|	82	3e-14	PREDICTED: similar to CG14235 CG14235-PA [Tribolium castaneum] >gi|270004870|gb|EFA01318.1| hypothetical protein TcasGA2_TC003304 [Tribolium castaneum]	gi|390340992|ref|XM_780676.3|	79.8	2e-11	PREDICTED: Strongylocentrotus purpuratus cytochrome c oxidase subunit 6B1-like (LOC580629), mRNA	sp|Q80ZN9|CX6B2_MOUSE	62.8	9e-10	Cytochrome c oxidase subunit 6B2 OS=Mus musculus GN=Cox6b2 PE=2 SV=1	--	--	--	--	--	K02267	5e-15	82	tca:663486	cytochrome c oxidase subunit 6b	-	-	GO:0005739//mitochondrion
Unigene26823_H1	2254	16762	416.863	gi|405977337|gb|EKC41794.1|	28.5	6e-27	60S ribosomal protein L18a [Crassostrea gigas]	gi|158300294|ref|XM_320252.4|	71.9	1e-08	Anopheles gambiae str. PEST AGAP012284-PA (AgaP_AGAP012284) mRNA, complete cds	sp|Q02543|RL18A_HUMAN	134	4e-51	60S ribosomal protein L18a OS=Homo sapiens GN=RPL18A PE=1 SV=2	YMR242c	108	4e-34	COG2157	Ribosomal protein L20A (L18A)	K02882	3e-51	136	ssc:100520891	large subunit ribosomal protein L18Ae	GO:0019083//viral transcription;GO:0031018//endocrine pancreas development;GO:0006414//translational elongation;GO:0006415//translational termination	GO:0003723//RNA binding;GO:0003735//structural constituent of ribosome;GO:0005515//protein binding	GO:0022625//cytosolic large ribosomal subunit
CL43455.Contig13_H1	1712	12729	416.785	gi|405966986|gb|EKC32205.1|	58.5	1e-06	Paramyosin [Crassostrea gigas]	--	--	--	--	sp|O96064|MYSP_MYTGA	55.8	3e-07	Paramyosin OS=Mytilus galloprovincialis PE=2 SV=1	--	--	--	--	--	--	--	--	--	--	-	-	-
CL3912.Contig5_H1	661	4874	413.339	gi|390339378|ref|XP_786967.3|	58.9	1e-07	PREDICTED: LOW QUALITY PROTEIN: zinc finger MIZ domain-containing protein 1-like, partial [Strongylocentrotus purpuratus]	--	--	--	--	sp|P05456|HSP70_TRYCR	59.7	5e-09	Heat shock 70 kDa protein OS=Trypanosoma cruzi GN=HSP70 PE=3 SV=1	--	--	--	--	--	K11593	3e-07	55.8	spu:593855	eukaryotic translation initiation factor 2C	-	-	-
CL24044.Contig8_H1	542	3980	411.629	gi|383849427|ref|XP_003700346.1|	32	3e-49	PREDICTED: 40S ribosomal protein S11-like [Megachile rotundata]	gi|238637977|gb|BT088762.1|	75.8	2e-10	Drosophila melanogaster RH04493 full insert cDNA	sp|P41115|RS11_XENLA	80.5	3e-48	40S ribosomal protein S11 OS=Xenopus laevis GN=rps11 PE=2 SV=1	YDR025w	65.5	2e-33	COG0186	Ribosomal protein S17	K02949	1e-49	87	ame:724868	small subunit ribosomal protein S11e	GO:0006412//translation	GO:0003735//structural constituent of ribosome;GO:0019843//rRNA binding	GO:0022627//cytosolic small ribosomal subunit
CL46983.Contig3_H1	1578	11570	411.006	gi|339233704|ref|XP_003381969.1|	108.2	1e-21	heat shock protein beta-1 [Trichinella spiralis] >gi|316979156|gb|EFV61984.1| heat shock protein beta-1 [Trichinella spiralis]	gi|118421127|gb|AC188524.7|	71.9	8e-09	Canis Familiaris chromosome 32, clone XX-358F12, complete sequence	sp|Q05713|CRYAB_CHICK	103	1e-21	Alpha-crystallin B chain OS=Gallus gallus GN=CRYAB PE=2 SV=2	--	--	--	--	--	K09542	5e-22	106	isc:IscW_ISCW020672	crystallin, alpha B	GO:0042221//response to chemical stimulus;GO:0006457//protein folding;GO:0043010//camera-type eye development;GO:0006936//muscle contraction;GO:0019222//regulation of metabolic process;GO:0032387//negative regulation of intracellular transport;GO:0006950//response to stress;GO:0051260//protein homooligomerization	GO:0051082//unfolded protein binding;GO:0042803//protein homodimerization activity	GO:0005634//nucleus;GO:0043292//contractile fiber
Unigene19050_H1	1040	7620	410.718	gi|351708285|gb|EHB11204.1|	91.7	6e-17	Calmodulin-4 [Heterocephalus glaber]	--	--	--	--	sp|Q95NI4|CALM_HALOK	82.4	1e-15	Calmodulin OS=Halichondria okadai PE=2 SV=3	SPAC3A12.14	68.6	2e-11	COG5126	Ca2+-binding protein (EF-Hand superfamily)	K02183	5e-16	85.9	cfa:487146	calmodulin	-	-	-
CL32438.Contig2_H1	1140	8351	410.635	gi|402904017|ref|XP_003914847.1|	94.7	2e-41	PREDICTED: ubiquitin-40S ribosomal protein S27a-like [Papio anubis]	gi|390346635|ref|XM_779154.3|	305	2e-79	PREDICTED: Strongylocentrotus purpuratus ubiquitin-40S ribosomal protein S27a-like (LOC579019), mRNA	sp|P79781|RS27A_CHICK	124	3e-38	Ubiquitin-40S ribosomal protein S27a OS=Gallus gallus GN=RPS27A PE=2 SV=3	YLR167w_1	122	1e-27	COG5272	Ubiquitin	K02977	2e-38	123	cfa:474599	small subunit ribosomal protein S27Ae	GO:0035419//activation of MAPK activity involved in innate immune response;GO:0016197//endosomal transport;GO:0051436//negative regulation of ubiquitin-protein ligase activity involved in mitotic cell cycle;GO:0002756//MyD88-independent toll-like receptor signaling pathway;GO:0043123//positive regulation of I-kappaB kinase/NF-kappaB cascade;GO:0006281//DNA repair;GO:0034138//toll-like receptor 3 …	GO:0003735//structural constituent of ribosome;GO:0046872//metal ion binding	GO:0005654//nucleoplasm;GO:0005886//plasma membrane;GO:0010008//endosome membrane;GO:0030666//endocytic vesicle membrane;GO:0022627//cytosolic small ribosomal subunit
CL43455.Contig7_H1	366	2676	409.852	gi|405966986|gb|EKC32205.1|	62	9e-09	Paramyosin [Crassostrea gigas]	--	--	--	--	sp|O96064|MYSP_MYTGA	60.8	6e-10	Paramyosin OS=Mytilus galloprovincialis PE=2 SV=1	--	--	--	--	--	--	--	--	--	--	-	GO:0003774//motor activity	GO:0030016//myofibril;GO:0032982//myosin filament
Unigene34117_H1	1101	8041	409.397	gi|237862672|gb|ACR24961.1|	166.8	1e-39	ribosomal protein S3a [Lepidochitona cinerea]	gi|166406841|gb|EU244368.1|	147	1e-31	Haliotis diversicolor clone HDr4CJ298 40S ribosomal protein S3a mRNA, partial cds	sp|P49395|RS3A_APLCA	160	6e-39	40S ribosomal protein S3a OS=Aplysia californica GN=RPS3A PE=3 SV=2	SPAC13G6.02c	103	4e-22	COG1890	Ribosomal protein S3AE	K02984	3e-40	166	bfo:BRAFLDRAFT_69722	small subunit ribosomal protein S3Ae	-	-	GO:0044424//intracellular part
CL20429.Contig1_H1	690	5027	408.396	gi|170050511|ref|XP_001861344.1|	55.5	2e-06	conserved hypothetical protein [Culex quinquefasciatus] >gi|167872139|gb|EDS35522.1| conserved hypothetical protein [Culex quinquefasciatus]	--	--	--	--	sp|P35084|RPB1_DICDI	53.5	4e-07	DNA-directed RNA polymerase II subunit rpb1 OS=Dictyostelium discoideum GN=polr2a PE=2 SV=2	SPBC28F2.12	51.2	2e-06	COG0086	DNA-directed RNA polymerase, beta' subunit/160 kD subunit	K03006	4e-06	52	acs:100561860	DNA-directed RNA polymerase II subunit RPB1 [EC:2.7.7.6]	-	-	-
CL29774.Contig1_H1	898	6377	398.072	gi|158187796|gb|ABW23187.1|	63.2	9e-39	ribosomal protein rpl34 [Arenicola marina]	--	--	--	--	sp|Q54LV8|RL34_DICDI	84.7	6e-27	60S ribosomal protein L34 OS=Dictyostelium discoideum GN=rpl34 PE=3 SV=1	YER056c-a	100	8e-30	COG2174	Ribosomal protein L34E	K02915	1e-34	105	aga:AgaP_AGAP009324	large subunit ribosomal protein L34e	GO:0006412//translation	GO:0003735//structural constituent of ribosome;GO:0005515//protein binding	GO:0022625//cytosolic large ribosomal subunit
CL29939.Contig3_H1	641	4551	397.989	--	--	--	--	--	--	--	--	--	--	--	--	--	--	--	--	--	--	--	--	--	--	-	-	-
Unigene27690_H1	872	6173	396.827	gi|395542145|ref|XP_003772995.1|	468	2e-130	PREDICTED: alcohol dehydrogenase class-3 [Sarcophilus harrisii]	gi|402170436|gb|JX239771.1|	85.7	3e-13	Nucella lapillus Adh3 mRNA, partial cds	sp|P81600|ADHH_GADMO	461	1e-129	Alcohol dehydrogenase class-3 chain H OS=Gadus morhua PE=1 SV=1	YPO1502	382	4e-106	COG1062	Zn-dependent alcohol dehydrogenases, class III	K00121	2e-129	462	ssc:100513555	S-(hydroxymethyl)glutathione dehydrogenase / alcohol dehydrogenase [EC:1.1.1.284 1.1.1.1]	GO:0003016//respiratory system process;GO:0006069//ethanol oxidation;GO:0001523//retinoid metabolic process;GO:0051409//response to nitrosative stress;GO:0051775//response to redox state;GO:0046294//formaldehyde catabolic process;GO:0045777//positive regulation of blood pressure;GO:0032496//response to lipopolysaccharide;GO:0018119//peptidyl-cysteine S-nitrosylation	GO:0008270//zinc ion binding;GO:0018467//formaldehyde dehydrogenase activity;GO:0051903//S-(hydroxymethyl)glutathione dehydrogenase activity;GO:0004022//alcohol dehydrogenase (NAD) activity;GO:0042803//protein homodimerization activity;GO:0005504//fatty acid binding	GO:0005739//mitochondrion
CL9723.Contig2_H1	1516	10692	395.35	--	--	--	--	gi|65141212|gb|AC159262.3|	67.9	1e-07	Mus musculus BAC clone RP24-82I20 from chromosome 8, complete sequence	--	--	--	--	--	--	--	--	--	--	--	--	--	--	-	-	-
Unigene3962_H1	2269	16002	395.332	gi|307187217|gb|EFN72434.1|	62.4	1e-07	hypothetical protein EAG_09284 [Camponotus floridanus]	gi|242254029|emb|CU929259.16|	67.9	2e-07	Zebrafish DNA sequence from clone CH211-24N20 in linkage group 24, complete sequence	--	--	--	--	--	--	--	--	--	K15001	9e-09	63.2	dmo:Dmoj_GI19140	cytochrome P450, family 4 [EC:1.14.-.-]	-	-	-
Unigene39786_H1	259	1821	394.123	--	--	--	--	--	--	--	--	--	--	--	--	--	--	--	--	--	--	--	--	--	--	-	-	-
CL1307.Contig1_H1	2280	15985	393.007	--	--	--	--	gi|164608849|gb|EU358114.1|	71.9	1e-08	Artemia franciscana huntingtin interacting protein K (HYPK) mRNA, complete cds	--	--	--	--	--	--	--	--	--	--	--	--	--	--	-	-	-
Unigene180_H1	1241	8678	391.985	gi|260805156|ref|XP_002597453.1|	297.4	9e-79	hypothetical protein BRAFLDRAFT_122621 [Branchiostoma floridae] >gi|229282718|gb|EEN53465.1| hypothetical protein BRAFLDRAFT_122621 [Branchiostoma floridae]	gi|116488175|gb|DQ848936.1|	135	5e-28	Scophthalmus maximus clone kbc74 cyclophilin A mRNA, partial cds	sp|Q99KR7|PPIF_MOUSE	286	9e-77	Peptidyl-prolyl cis-trans isomerase F, mitochondrial OS=Mus musculus GN=Ppif PE=2 SV=1	SPBC28F2.03	241	2e-63	COG0652	Peptidyl-prolyl cis-trans isomerase (rotamase) - cyclophilin family	K09565	1e-79	297	bfo:BRAFLDRAFT_122621	peptidyl-prolyl isomerase F (cyclophilin D) [EC:5.2.1.8]	GO:0006457//protein folding;GO:0042981//regulation of apoptotic process;GO:0046902//regulation of mitochondrial membrane permeability	GO:0003755//peptidyl-prolyl cis-trans isomerase activity;GO:0016018//cyclosporin A binding	GO:0005743//mitochondrial inner membrane;GO:0005759//mitochondrial matrix
CL41007.Contig2_H1	4096	28629	391.803	gi|166406872|gb|ABY87399.1|	76.6	1e-11	putative RNA-binding protein [Haliotis diversicolor]	--	--	--	--	sp|Q99PF5|FUBP2_RAT	70.1	4e-11	Far upstream element-binding protein 2 OS=Rattus norvegicus GN=Khsrp PE=1 SV=1	--	--	--	--	--	K13210	8e-12	53.1	tca:660887	far upstream element-binding protein	-	-	-
CL32873.Contig1_H1	870	6074	391.361	gi|405972248|gb|EKC37027.1|	289.7	1e-76	Translocon-associated protein subunit gamma [Crassostrea gigas]	gi|345806358|ref|XR_134705.1|	113	1e-21	PREDICTED: Canis lupus familiaris translocon-associated protein subunit gamma-like (LOC100687802), miscRNA	sp|Q08013|SSRG_RAT	257	3e-68	Translocon-associated protein subunit gamma OS=Rattus norvegicus GN=Ssr3 PE=1 SV=2	--	--	--	--	--	K13251	1e-74	280	isc:IscW_ISCW008596	translocon-associated protein subunit gamma	GO:0006613//cotranslational protein targeting to membrane	-	GO:0030176//integral to endoplasmic reticulum membrane;GO:0005784//Sec61 translocon complex;GO:0005811//lipid particle;GO:0005786//signal recognition particle, endoplasmic reticulum targeting
CL13004.Contig4_H1	1488	10385	391.224	gi|238481789|gb|ACR43934.1|	123.6	6e-118	cathepsin L-like cysteine proteinase [Haliotis diversicolor supertexta]	gi|195124430|ref|XM_002006660.1|	71.9	7e-09	Drosophila mojavensis GI21205 (Dmoj\GI21205), mRNA	sp|Q26636|CATL_SARPE	294	3e-94	Cathepsin L OS=Sarcophaga peregrina PE=1 SV=1	AF1946_2	65.1	3e-10	COG4870	Cysteine protease	K01365	7e-101	306	spu:575203	cathepsin L [EC:3.4.22.15]	GO:0007275//multicellular organismal development;GO:0006508//proteolysis;GO:0030154//cell differentiation	GO:0004197//cysteine-type endopeptidase activity	GO:0005764//lysosome
CL10708.Contig2_H1	1097	7643	390.552	gi|225715100|gb|ACO13396.1|	31.6	3e-16	ATPase inhibitor, mitochondrial precursor [Esox lucius]	gi|22138559|gb|AC122035.2|	73.8	1e-09	Mus musculus BAC clone RP24-414B1 from 15, complete sequence	sp|A8XZB0|ATIF2_CAEBR	77.8	1e-16	ATPase inhibitor mai-2, mitochondrial OS=Caenorhabditis briggsae GN=mai-2 PE=3 SV=1	--	--	--	--	--	--	--	--	--	--	GO:0045980//negative regulation of nucleotide metabolic process	GO:0004857//enzyme inhibitor activity	GO:0005739//mitochondrion
Unigene7770_H1	2240	15546	389.038	gi|71726729|gb|AAZ39528.1|	51.2	8e-31	intermediate filament protein [Biomphalaria glabrata]	gi|397522044|ref|XM_003831043.1|	67.9	2e-07	PREDICTED: Pan paniscus keratin 5 (KRT5), mRNA	sp|P22488|IFEA_HELAS	104	1e-29	Non-neuronal cytoplasmic intermediate filament protein OS=Helix aspersa PE=3 SV=2	--	--	--	--	--	K07611	3e-06	38.5	bfo:BRAFLDRAFT_121709	lamin B	-	-	-
Unigene23050_H1	1880	13027	388.426	gi|156380596|ref|XP_001631854.1|	76.3	5e-12	predicted protein [Nematostella vectensis] >gi|156218901|gb|EDO39791.1| predicted protein [Nematostella vectensis]	--	--	--	--	sp|P98088|MUC5A_HUMAN	71.2	3e-22	Mucin-5AC (Fragments) OS=Homo sapiens GN=MUC5AC PE=1 SV=3	DR1893	52.4	3e-06	COG0652	Peptidyl-prolyl cis-trans isomerase (rotamase) - cyclophilin family	K10955	4e-18	69.7	tgu:100220116	intestinal mucin-2	-	-	-
CL7922.Contig1_H1	2942	20326	387.285	gi|256861425|gb|ACV32415.1|	32.3	2e-45	ornithine decarboxylase antizyme [Haliotis diversicolor]	--	--	--	--	sp|P55814|OAZ1_XENLA	82	1e-16	Ornithine decarboxylase antizyme 1 OS=Xenopus laevis GN=oaz1 PE=2 SV=2	--	--	--	--	--	K12752	1e-12	76.6	ame:551149	myosin light chain, invertebrate	-	GO:0004857//enzyme inhibitor activity	-
Unigene19198_H1	1563	10769	386.223	--	--	--	--	--	--	--	--	--	--	--	--	--	--	--	--	--	--	--	--	--	--	-	-	-
CL35525.Contig2_H1	1404	9556	381.532	gi|324105207|gb|ADY18366.1|	68.9	1e-30	mitochondrial ATP synthase subunit 9 precursor-like protein [Glycera tridactyla]	gi|51011613|gb|AY674283.1|	202	3e-48	Ixodes pacificus clone IP_7_60_92_82_CLU ATP synthase c-subunit mRNA, complete cds	sp|Q9U505|AT5G_MANSE	84.3	1e-30	ATP synthase lipid-binding protein, mitochondrial OS=Manduca sexta PE=2 SV=1	SMc00870	46.6	1e-09	COG0636	F0F1-type ATP synthase, subunit c/Archaeal/vacuolar-type H+-ATPase, subunit K	K02128	5e-30	86.3	gga:419992	F-type H+-transporting ATPase subunit c [EC:3.6.3.14]	GO:0015986//ATP synthesis coupled proton transport;GO:0015991//ATP hydrolysis coupled proton transport	GO:0046933//hydrogen ion transporting ATP synthase activity, rotational mechanism	GO:0016021//integral to membrane;GO:0045263//proton-transporting ATP synthase complex, coupling factor F(o)
CL19617.Contig8_H1	1043	7000	376.215	--	--	--	--	gi|371922240|dbj|AK398049.1|	69.9	2e-08	Sus scrofa mRNA, clone: TCH010077C09, expressed in trachea	--	--	--	--	--	--	--	--	--	--	--	--	--	--	-	-	-
CL3047.Contig6_H1	593	3979	376.133	gi|296491570|gb|DAA33613.1|	32	1e-38	GL12416-like [Bos taurus]	gi|291414735|ref|XM_002723568.1|	313	5e-82	PREDICTED: Oryctolagus cuniculus GL12416-like (LOC100350967), mRNA	sp|P02553|TBA_LYTPI	147	8e-39	Tubulin alpha chain (Fragment) OS=Lytechinus pictus PE=3 SV=1	SPBC800.05c	137	2e-32	COG5023	Tubulin	K07374	3e-39	150	bta:782966	tubulin alpha	GO:0051258//protein polymerization;GO:0006184//GTP catabolic process;GO:0007018//microtubule-based movement	GO:0003924//GTPase activity;GO:0005198//structural molecule activity;GO:0005525//GTP binding	GO:0005874//microtubule;GO:0005737//cytoplasm
CL36.Contig2_H1	2810	18678	372.603	gi|313677924|gb|ADR74184.1|	47.8	9e-38	myosin light chain protein [Dugesia japonica]	--	--	--	--	sp|P07291|MLE_AEQIR	138	8e-32	Myosin essential light chain, striated adductor muscle OS=Aequipecten irradians PE=1 SV=2	SPAP8A3.08	62	5e-09	COG5126	Ca2+-binding protein (EF-Hand superfamily)	K12752	7e-17	90.5	tad:TRIADDRAFT_60842	myosin light chain, invertebrate	-	-	-
CL379.Contig2_H1	717	4748	371.205	gi|326435260|gb|EGD80830.1|	56.2	1e-06	hypothetical protein PTSG_11726 [Salpingoeca sp. ATCC 50818]	gi|32398521|emb|BX005250.7|	67.9	5e-08	Zebrafish DNA sequence from clone DKEY-35H6 in linkage group 14, complete sequence	sp|P14195|AAC1_DICDI	56.2	6e-08	Leucine-rich repeat-containing protein AAC1 OS=Dictyostelium discoideum GN=AAC1 PE=2 SV=2	--	--	--	--	--	K10955	1e-07	57	acs:100563509	intestinal mucin-2	-	-	-
CL803.Contig3_H1	964	6327	367.911	--	--	--	--	gi|113931611|ref|NM_001045793.1|	65.9	3e-07	Xenopus (Silurana) tropicalis myosin binding protein H (mybph), mRNA >gi|56556316|gb|BC087760.1| Xenopus tropicalis myosin binding protein H, mRNA (cDNA clone MGC:108122 IMAGE:7005504), complete cds	--	--	--	--	--	--	--	--	--	--	--	--	--	--	-	-	-
CL2084.Contig8_H1	466	2992	359.913	gi|194768371|ref|XP_001966285.1|	72.4	6e-12	GF22077 [Drosophila ananassae] >gi|190617049|gb|EDV32573.1| GF22077 [Drosophila ananassae]	gi|385145401|emb|HE687188.1|	101	3e-18	Sepia officinalis mRNA for actin I (gene ACTI)	sp|Q26065|ACT_PLAMG	72	5e-13	Actin, adductor muscle OS=Placopecten magellanicus PE=2 SV=1	YFL039c	63.5	1e-10	COG5277	Actin and related proteins	K05692	2e-12	72	cbr:CBG14574	actin beta/gamma 1	-	-	-
Unigene15462_H1	1228	7884	359.89	gi|167523206|ref|XP_001745940.1|	52	2e-25	hypothetical protein [Monosiga brevicollis MX1] >gi|163775741|gb|EDQ89364.1| predicted protein [Monosiga brevicollis MX1]	--	--	--	--	sp|Q4PM12|RL36_IXOSC	106	1e-22	60S ribosomal protein L36 OS=Ixodes scapularis GN=RpL36 PE=3 SV=1	SPCC970.05	73.9	9e-16	COG5051	Ribosomal protein L36E	K02920	7e-26	97.1	mcc:703344	large subunit ribosomal protein L36e	GO:0006412//translation	GO:0003735//structural constituent of ribosome	GO:0005840//ribosome
CL12116.Contig12_H1	1583	10079	356.91	--	--	--	--	gi|156717921|ref|NM_001103032.1|	63.9	2e-06	Xenopus (Silurana) tropicalis GIPC PDZ domain containing family, member 3 (gipc3), mRNA	--	--	--	--	--	--	--	--	--	--	--	--	--	--	-	-	-
Unigene385_H1	798	5080	356.848	gi|405977575|gb|EKC42018.1|	56.2	6e-50	40S ribosomal protein S12 [Crassostrea gigas]	gi|288550923|gb|GQ119361.1|	79.8	2e-11	Ailuropoda melanoleuca ribosomal protein S12 mRNA, complete cds	sp|P84175|RS12_CHICK	150	1e-42	40S ribosomal protein S12 OS=Gallus gallus GN=RPS12 PE=1 SV=2	SPBC1685.02c	103	7e-27	COG1358	Ribosomal protein HS6-type (S12/L30/L7a)	K02951	2e-45	148	nve:NEMVE_v1g171532	small subunit ribosomal protein S12e	GO:0019083//viral transcription;GO:0031018//endocrine pancreas development;GO:0006414//translational elongation;GO:0006415//translational termination	GO:0003735//structural constituent of ribosome	GO:0005739//mitochondrion;GO:0022627//cytosolic small ribosomal subunit
CL26773.Contig3_H1	391	2486	356.407	--	--	--	--	gi|314947374|gb|GU811201.1|	69.9	7e-09	Indirana beddomii microsatellite IND075 sequence	--	--	--	--	--	--	--	--	--	--	--	--	--	--	-	-	-
CL44339.Contig1_H1	2025	12762	353.277	gi|260799786|ref|XP_002594865.1|	298.9	6e-79	hypothetical protein BRAFLDRAFT_124448 [Branchiostoma floridae] >gi|229280102|gb|EEN50876.1| hypothetical protein BRAFLDRAFT_124448 [Branchiostoma floridae]	gi|338722862|ref|XM_001499372.2|	87.7	2e-13	PREDICTED: Equus caballus proteasome subunit beta type-1-like (LOC100051957), mRNA	sp|Q9IB83|PSB1B_CARAU	276	2e-73	Proteasome subunit beta type-1-B OS=Carassius auratus GN=psmb1-B PE=2 SV=1	YBL041w	186	2e-46	COG0638	20S proteasome, alpha and beta subunits	K02732	8e-80	298	bfo:BRAFLDRAFT_124448	20S proteasome subunit beta 6 [EC:3.4.25.1]	GO:0051436//negative regulation of ubiquitin-protein ligase activity involved in mitotic cell cycle;GO:0051437//positive regulation of ubiquitin-protein ligase activity involved in mitotic cell cycle;GO:0031145//anaphase-promoting complex-dependent proteasomal ubiquitin-dependent protein catabolic process	GO:0004298//threonine-type endopeptidase activity	GO:0030054//cell junction;GO:0005730//nucleolus;GO:0005737//cytoplasm;GO:0005839//proteasome core complex
Unigene4945_H1	1048	6582	352.062	gi|321463349|gb|EFX74365.1|	136.7	1e-30	hypothetical protein DAPPUDRAFT_231281 [Daphnia pulex]	gi|96987282|gb|AC124322.7|	67.9	8e-08	Mus musculus chromosome 7, clone RP24-330M21, complete sequence	sp|Q5REG2|COX5B_PONAB	94	5e-19	Cytochrome c oxidase subunit 5B, mitochondrial OS=Pongo abelii GN=COX5B PE=2 SV=1	--	--	--	--	--	K02265	2e-30	133	isc:IscW_ISCW019526	cytochrome c oxidase subunit 5b	-	GO:0016491//oxidoreductase activity	-
CL44755.Contig4_H1	784	4921	351.851	--	--	--	--	gi|156229903|gb|BC152067.1|	67.9	6e-08	Danio rerio zona pellucida glycoprotein 2.3, mRNA (cDNA clone IMAGE:9006685), partial cds	--	--	--	--	--	--	--	--	--	--	--	--	--	--	-	-	-
CL2989.Contig23_H1	1681	10523	350.908	--	--	--	--	--	--	--	--	--	--	--	--	--	--	--	--	--	--	--	--	--	--	-	-	-
CL26305.Contig2_H1	469	2919	348.886	gi|270015130|gb|EFA11578.1|	57.4	2e-07	hypothetical protein TcasGA2_TC004750 [Tribolium castaneum]	--	--	--	--	--	--	--	--	--	--	--	--	--	K03945	5e-06	50.4	bfo:BRAFLDRAFT_277105	NADH dehydrogenase (ubiquinone) 1 alpha subcomplex 1 [EC:1.6.5.3 1.6.99.3]	-	-	-
Unigene8221_H1	946	5872	347.95	--	--	--	--	gi|189026923|emb|CU655829.8|	85.7	3e-13	Zebrafish DNA sequence from clone CH1073-133P4, complete sequence	--	--	--	--	--	--	--	--	--	--	--	--	--	--	-	-	-
CL12685.Contig3_H1	672	4163	347.263	--	--	--	--	--	--	--	--	--	--	--	--	--	--	--	--	--	--	--	--	--	--	-	-	-
CL17177.Contig5_H1	324	2004	346.717	--	--	--	--	--	--	--	--	--	--	--	--	--	--	--	--	--	--	--	--	--	--	-	-	-
CL9322.Contig1_H1	1531	9455	346.185	gi|168830256|gb|ACA34372.1|	31.2	5e-14	alpha-amylase [Mytilus edulis]	--	--	--	--	sp|Q02817|MUC2_HUMAN	65.1	4e-10	Mucin-2 OS=Homo sapiens GN=MUC2 PE=1 SV=2	YPO2725	57	9e-08	COG3501	Uncharacterized protein conserved in bacteria	K10955	3e-09	63.9	hsa:4583	intestinal mucin-2	-	-	-
CL31169.Contig3_H1	319	1970	346.176	--	--	--	--	--	--	--	--	--	--	--	--	--	--	--	--	--	--	--	--	--	--	-	-	-
Unigene72729_H1	233	1436	345.478	gi|157690722|tpe|CAL69088.1|	37	5e-13	TPA: putative 60S ribosomal protein L38 isoform 1 [Spadella cephaloptera]	gi|291226578|ref|XM_002733204.1|	107	2e-20	PREDICTED: Saccoglossus kowalevskii ribosomal protein L38-like (LOC100368067), mRNA	sp|Q95V84|RL38_BRABE	59.7	5e-14	60S ribosomal protein L38 OS=Branchiostoma belcheri GN=RPL38 PE=3 SV=1	--	--	--	--	--	K02923	2e-13	59.7	bfo:BRAFLDRAFT_286891	large subunit ribosomal protein L38e	-	-	-
CL2137.Contig5_H1	724	4455	344.93	gi|321471678|gb|EFX82650.1|	110.5	6e-23	hypothetical protein DAPPUDRAFT_230756 [Daphnia pulex]	--	--	--	--	sp|Q5RFH0|ATP5L_PONAB	86.7	5e-17	ATP synthase subunit g, mitochondrial OS=Pongo abelii GN=ATP5L PE=3 SV=1	--	--	--	--	--	K02140	8e-21	100	isc:IscW_ISCW007401	F-type H+-transporting ATPase subunit g [EC:3.6.3.14]	GO:0015992//proton transport	GO:0015078//hydrogen ion transmembrane transporter activity;GO:0016787//hydrolase activity	GO:0005811//lipid particle
CL14304.Contig2_H1	1273	7819	344.306	--	--	--	--	gi|3319943|emb|AL021397.1|	63.9	2e-06	Human DNA sequence from clone RP1-69E11 on chromosome 1q23-24 Contains a novel gene (MGC3794), a ribosomal protein L34 pseudogene 1, a NADH dehydrogenase (ubiquinone) 1 alpha subcomplex, 4, 9kDa (NDUFA4) pseudogene and two CpG islands, complete sequence	--	--	--	--	--	--	--	--	--	--	--	--	--	--	-	-	-
Unigene11569_H1	1653	10119	343.152	gi|133893|sp|P27085.1|RS26_OCTVU	172.2	6e-41	RecName: Full=40S ribosomal protein S26 >gi|6015599|emb|CAB57819.1| ribosomal protein S26 [Octopus vulgaris]	gi|148230109|ref|NM_001093435.1|	147	2e-31	Xenopus laevis ribosomal protein S26 (rps26), mRNA >gi|50604176|gb|BC077637.1| Xenopus laevis MGC86356 protein, mRNA (cDNA clone MGC:86356 IMAGE:7010452), complete cds	sp|P27085|RS26_OCTVU	172	3e-42	40S ribosomal protein S26 OS=Octopus vulgaris GN=RPS26 PE=2 SV=1	SPAC1805.11c	132	2e-30	COG4830	Ribosomal protein S26	K02976	3e-38	160	spu:576654	small subunit ribosomal protein S26e	GO:0019083//viral transcription;GO:0031018//endocrine pancreas development;GO:0006414//translational elongation;GO:0033119//negative regulation of RNA splicing;GO:0006415//translational termination	GO:0003729//mRNA binding;GO:0003735//structural constituent of ribosome;GO:0005515//protein binding	GO:0022627//cytosolic small ribosomal subunit
CL13020.Contig2_H1	1356	8293	342.826	gi|291225388|ref|XP_002732673.1|	30.4	1e-15	PREDICTED: ribosomal protein L27-like [Saccoglossus kowalevskii]	gi|158187783|gb|EU124976.1|	67.9	1e-07	Arenicola marina ribosomal protein rpl27 mRNA, complete cds	sp|P61359|RL27_HIPCM	103	3e-45	60S ribosomal protein L27 OS=Hippocampus comes GN=rpl27 PE=2 SV=2	SPCC74.05	71.2	1e-27	COG2163	Ribosomal protein L14E/L6E/L27E	K02901	5e-44	105	bfo:BRAFLDRAFT_122398	large subunit ribosomal protein L27e	GO:0006412//translation	GO:0016787//hydrolase activity;GO:0003735//structural constituent of ribosome	GO:0005840//ribosome
CL30899.Contig2_H1	557	3375	339.657	--	--	--	--	--	--	--	--	--	--	--	--	--	--	--	--	--	--	--	--	--	--	-	-	-
Unigene52953_H1	648	3915	338.671	gi|260796517|ref|XP_002593251.1|	125.6	1e-27	hypothetical protein BRAFLDRAFT_115029 [Branchiostoma floridae] >gi|229278475|gb|EEN49262.1| hypothetical protein BRAFLDRAFT_115029 [Branchiostoma floridae]	--	--	--	--	sp|P62184|CALM_RENRE	120	2e-27	Calmodulin OS=Renilla reniformis PE=1 SV=2	SPAC3A12.14	112	4e-25	COG5126	Ca2+-binding protein (EF-Hand superfamily)	K02183	7e-26	117	tad:TRIADDRAFT_37105	calmodulin	GO:0048011//nerve growth factor receptor signaling pathway;GO:0030168//platelet activation;GO:0060314//regulation of ryanodine-sensitive calcium-release channel activity;GO:0005980//glycogen catabolic process;GO:0048519//negative regulation of biological process;GO:0007202//activation of phospholipase C activity;GO:0051592//response to calcium ion;GO:0006936//muscle contraction;GO:0032465//regula…	GO:0031996//thioesterase binding;GO:0031997//N-terminal myristoylation domain binding;GO:0005509//calcium ion binding;GO:0043274//phospholipase binding;GO:0019904//protein domain specific binding;GO:0031432//titin binding	GO:0005654//nucleoplasm;GO:0005576//extracellular region;GO:0005829//cytosol;GO:0005813//centrosome;GO:0005876//spindle microtubule;GO:0005886//plasma membrane;GO:0000922//spindle pole
Unigene64289_H1	936	5609	335.917	gi|497653|gb|AAC46490.1|	34.3	8e-06	myosin heavy chain [Argopecten irradians] >gi|1093399|prf||2103335A myosin:SUBUNIT=heavy chain	gi|37544572|gb|AY102642.1|	228	3e-56	Littorina littorea myosin heavy chain mRNA, partial cds	sp|P24733|MYS_AEQIR	145	2e-65	Myosin heavy chain, striated muscle OS=Aequipecten irradians PE=1 SV=1	PH0929	39.7	2e-06	COG0419	ATPase involved in DNA repair	K10352	8e-62	136	isc:IscW_ISCW001340	myosin heavy chain	-	GO:0016491//oxidoreductase activity;GO:0005515//protein binding;GO:0000166//nucleotide binding	GO:0005737//cytoplasm;GO:0016459//myosin complex
CL27563.Contig3_H1	725	4340	335.563	gi|405970574|gb|EKC35468.1|	21.6	2e-46	60S ribosomal protein L23a [Crassostrea gigas]	gi|158187777|gb|EU124973.1|	103	1e-18	Arenicola marina ribosomal protein rpl23a mRNA, partial cds	sp|P62752|RL23A_RAT	123	2e-44	60S ribosomal protein L23a OS=Rattus norvegicus GN=Rpl23a PE=2 SV=1	SPBC4F6.04	85.5	1e-30	COG0089	Ribosomal protein L23	K02893	2e-45	119	bfo:BRAFLDRAFT_128223	large subunit ribosomal protein L23Ae	GO:0019083//viral transcription;GO:0031018//endocrine pancreas development;GO:0006414//translational elongation;GO:0006415//translational termination;GO:0008283//cell proliferation	GO:0019843//rRNA binding;GO:0003735//structural constituent of ribosome;GO:0005515//protein binding;GO:0000166//nucleotide binding	GO:0031932//TORC2 complex;GO:0022625//cytosolic large ribosomal subunit;GO:0005634//nucleus
Unigene32167_H1	632	3767	334.118	gi|288903448|ref|YP_003434167.1|	136	1e-30	NADH dehydrogenase subunit 3 [Tricula hortensis] >gi|167030943|gb|ABZ05809.1| NADH dehydrogenase subunit 3 (mitochondrion) [Tricula hortensis]	gi|347979375|gb|JF284697.1|	133	1e-27	Oncomelania hupensis hupensis isolate SCMS mitochondrion, complete genome	sp|Q34950|NU3M_LUMTE	97.8	2e-20	NADH-ubiquinone oxidoreductase chain 3 OS=Lumbricus terrestris GN=ND3 PE=3 SV=1	RP357	64.3	2e-10	COG0838	NADH:ubiquinone oxidoreductase subunit 3 (chain A)	K03880	2e-19	96.3	aga:ND3	NADH-ubiquinone oxidoreductase chain 3 [EC:1.6.5.3]	GO:0022900//electron transport chain	GO:0008137//NADH dehydrogenase (ubiquinone) activity	GO:0070469//respiratory chain;GO:0031966//mitochondrial membrane
CL43899.Contig1_H1	8296	49383	333.68	gi|403334965|gb|EJY66653.1|	75.1	6e-11	hypothetical protein OXYTRI_13058 [Oxytricha trifallax]	gi|336284994|dbj|AB611808.1|	2010	0	Paludinellassiminea japonica gene for 18S ribosomal RNA, partial sequence, specimen_voucher: personal:Kameda Y.:1715	--	--	--	--	--	--	--	--	--	K05287	2e-18	69.3	oaa:100077127	phosphatidylinositol glycan, class F [EC:2.7.-.-]	-	-	-
CL34035.Contig5_H1	10249	60570	331.282	gi|4519619|dbj|BAA75669.1|	100.1	2e-18	collagen pro alpha-chain [Haliotis discus]	gi|83745278|gb|AC156028.2|	83.8	1e-11	Mus musculus BAC clone RP23-61A11 from chromosome 8, complete sequence	sp|P11087|CO1A1_MOUSE	1276	0	Collagen alpha-1(I) chain OS=Mus musculus GN=Col1a1 PE=1 SV=4	Cgl1939	110	7e-23	COG0532	Translation initiation factor 2 (IF-2; GTPase)	K06236	0	1276	mmu:12842	collagen, type I/II/III/V/XI, alpha	GO:0060351//cartilage development involved in endochondral bone morphogenesis;GO:0001957//intramembranous ossification;GO:0071363//cellular response to growth factor stimulus;GO:0042542//response to hydrogen peroxide;GO:0009612//response to mechanical stimulus;GO:0001568//blood vessel development;GO:0060325//face morphogenesis;GO:0015031//protein transport;GO:0043434//response to peptide hormone …	GO:0005515//protein binding;GO:0005201//extracellular matrix structural constituent	GO:0005615//extracellular space;GO:0005737//cytoplasm;GO:0005584//collagen type I
CL6255.Contig8_H1	2010	11861	330.786	--	--	--	--	--	--	--	--	--	--	--	--	--	--	--	--	--	K05399	3e-06	51.2	nve:NEMVE_v1g170435	lipopolysaccharide-binding protein	-	-	-
Unigene72143_H1	1425	8376	329.491	gi|290751103|gb|ADD52384.1|	90.1	2e-16	elongation factor-1 alpha [Pomacea bridgesi]	gi|290751102|gb|FJ977798.1|	270	2e-68	Pomacea bridgesi voucher MCZ:DNA102528 elongation factor-1 alpha (Ef1a) gene, partial cds	sp|P53013|EF1A_CAEEL	152	1e-67	Elongation factor 1-alpha OS=Caenorhabditis elegans GN=eft-3 PE=2 SV=1	MJ0324	77.8	6e-33	COG5256	Translation elongation factor EF-1alpha (GTPase)	K03231	4e-67	152	cel:R03G5.1	elongation factor 1-alpha	-	-	-
Unigene34056_H1	1103	6470	328.814	gi|387018396|gb|AFJ51316.1|	81.3	2e-73	40S ribosomal protein S9-like [Crotalus adamanteus]	gi|346714780|dbj|AK383351.1|	137	1e-28	Bombyx mori mRNA, clone: MFB-03B13	sp|P29314|RS9_RAT	150	6e-74	40S ribosomal protein S9 OS=Rattus norvegicus GN=Rps9 PE=1 SV=4	SPAC24H6.07	145	5e-51	COG0522	Ribosomal protein S4 and related proteins	K02997	9e-74	151	xtr:448529	small subunit ribosomal protein S9e	GO:0019083//viral transcription;GO:0031018//endocrine pancreas development;GO:0006417//regulation of translation;GO:0006414//translational elongation;GO:0006415//translational termination;GO:0008284//positive regulation of cell proliferation	GO:0019843//rRNA binding;GO:0003735//structural constituent of ribosome;GO:0045182//translation regulator activity;GO:0005515//protein binding	GO:0005730//nucleolus;GO:0022627//cytosolic small ribosomal subunit
CL16455.Contig5_H1	1136	6625	326.911	gi|241852489|ref|XP_002415842.1|	116.7	2e-24	NADH:ubiquinone oxidoreductase, NDUFB6/B17 subunit, putative [Ixodes scapularis] >gi|215510056|gb|EEC19509.1| NADH:ubiquinone oxidoreductase, NDUFB6/B17 subunit, putative [Ixodes scapularis]	--	--	--	--	--	--	--	--	--	--	--	--	--	K03962	3e-25	116	isc:IscW_ISCW022983	NADH dehydrogenase (ubiquinone) 1 beta subcomplex 6 [EC:1.6.5.3 1.6.99.3]	-	-	-
CL14282.Contig5_H1	1023	5963	326.747	gi|260794733|ref|XP_002592362.1|	283.9	8e-75	hypothetical protein BRAFLDRAFT_285353 [Branchiostoma floridae] >gi|229277580|gb|EEN48373.1| hypothetical protein BRAFLDRAFT_285353 [Branchiostoma floridae]	gi|41152424|ref|NM_199664.1|	178	3e-41	Danio rerio ubiquitin-conjugating enzyme E2D 1b (ube2d1b), mRNA >gi|37590332|gb|BC059465.1| Danio rerio ubiquitin-conjugating enzyme E2D 1 (UBC4/5 homolog, yeast), mRNA (cDNA clone MGC:73096 IMAGE:4200914), complete cds	sp|P25867|UBCD1_DROME	282	1e-75	Ubiquitin-conjugating enzyme E2-17 kDa OS=Drosophila melanogaster GN=eff PE=2 SV=1	SPBC119.02	263	4e-70	COG5078	Ubiquitin-protein ligase	K06689	1e-75	283	bfo:BRAFLDRAFT_285353	ubiquitin-conjugating enzyme E2 D/E [EC:6.3.2.19]	GO:0008054//cyclin catabolic process;GO:0008340//determination of adult lifespan;GO:0070936//protein K48-linked ubiquitination;GO:0045676//regulation of R7 cell differentiation;GO:0040007//growth;GO:0031647//regulation of protein stability;GO:0048132//female germ-line stem cell division;GO:0042787//protein ubiquitination involved in ubiquitin-dependent protein catabolic process;GO:0040011//locomo…	GO:0031625//ubiquitin protein ligase binding;GO:0004842//ubiquitin-protein ligase activity;GO:0005524//ATP binding	GO:0005875//microtubule associated complex
CL7749.Contig14_H1	481	2787	324.798	--	--	--	--	--	--	--	--	--	--	--	--	--	--	--	--	--	--	--	--	--	--	-	-	-
Unigene52932_H1	848	4909	324.503	--	--	--	--	gi|27436284|gb|AF445354.1|	270	9e-69	Bithynia tentaculata 12S ribosomal RNA gene, partial sequence; mitochondrial gene for mitochondrial product	--	--	--	--	--	--	--	--	--	--	--	--	--	--	-	-	-
CL13635.Contig1_H1	1072	6169	322.583	gi|405951708|gb|EKC19598.1|	293.9	8e-78	60S ribosomal protein L19 [Crassostrea gigas]	gi|22758855|gb|AF526203.1|	151	7e-33	Argopecten irradians isolate iolsaicl5ct12cn12 ribosomal protein L19 mRNA, partial cds	sp|P84100|RL19_RAT	259	7e-69	60S ribosomal protein L19 OS=Rattus norvegicus GN=Rpl19 PE=1 SV=1	SPCC1682.14	215	9e-56	COG2147	Ribosomal protein L19E	K02885	3e-71	269	isc:IscW_ISCW013810	large subunit ribosomal protein L19e	GO:0006412//translation	GO:0003735//structural constituent of ribosome	GO:0005840//ribosome
CL5466.Contig10_H1	1830	10513	322.031	--	--	--	--	gi|119709886|gb|AC192634.2|	93.7	2e-15	Mus musculus BAC clone RP24-355N14 from chromosome y, complete sequence	--	--	--	--	--	--	--	--	--	--	--	--	--	--	-	-	-
Unigene4216_H1	982	5633	321.551	gi|219842400|gb|ACL37991.1|	89.4	2e-16	mitochondrial ATP synthase coupling factor 6 precursor [Ochlerotatus taeniorhynchus]	gi|354495939|ref|XM_003510038.1|	67.9	8e-08	PREDICTED: Cricetulus griseus high mobility group protein B3-like (LOC100772377), mRNA	sp|Q24407|ATP5J_DROME	82.8	1e-15	ATP synthase-coupling factor 6, mitochondrial OS=Drosophila melanogaster GN=ATPsyn-Cf6 PE=3 SV=1	--	--	--	--	--	K02131	3e-16	86.3	aag:AaeL_AAEL002813	F-type H+-transporting ATPase subunit 6 [EC:3.6.3.14]	GO:0015992//proton transport	GO:0015078//hydrogen ion transmembrane transporter activity	GO:0005753//mitochondrial proton-transporting ATP synthase complex
CL5792.Contig1_H1	3243	18571	321.004	gi|189516934|ref|XP_001921957.1|	606.7	2e-171	PREDICTED: lysosomal alpha-glucosidase [Danio rerio]	gi|16755525|gb|AF358925.1|AF358925	149	9e-32	Littorina littorea ribosomal protein L26 mRNA, complete cds	sp|Q6P7A9|LYAG_RAT	568	4e-161	Lysosomal alpha-glucosidase OS=Rattus norvegicus GN=Gaa PE=2 SV=1	alr4773	288	4e-77	COG1501	Alpha-glucosidases, family 31 of glycosyl hydrolases	K12316	3e-172	606	dre:100002366	lysosomal alpha-glucosidase [EC:3.2.1.20]	GO:0065008;GO:0006941//striated muscle contraction;GO:0009888//tissue development;GO:0050905//neuromuscular process;GO:0005980//glycogen catabolic process;GO:0007517//muscle organ development;GO:0003007//heart morphogenesis;GO:0060047//heart contraction	GO:0004558//alpha-glucosidase activity	GO:0005764//lysosome
Unigene58095_H1	478	2734	320.621	--	--	--	--	gi|225631926|emb|AL844509.2|	60	9e-06	Plasmodium falciparum 3D7 chromosome 13	--	--	--	--	--	--	--	--	--	--	--	--	--	--	-	-	-
Unigene16066_H1	417	2374	319.129	gi|118778802|ref|XP_308877.3|	72.8	4e-12	AGAP006879-PA [Anopheles gambiae str. PEST] >gi|116132559|gb|EAA04251.3| AGAP006879-PA [Anopheles gambiae str. PEST]	--	--	--	--	--	--	--	--	--	--	--	--	--	K02129	6e-13	72.8	aga:AgaP_AGAP006879	F-type H+-transporting ATPase subunit e [EC:3.6.3.14]	GO:0015992//proton transport	GO:0015078//hydrogen ion transmembrane transporter activity	GO:0005811//lipid particle
CL5710.Contig2_H1	204	1161	319.024	--	--	--	--	--	--	--	--	--	--	--	--	--	--	--	--	--	--	--	--	--	--	-	-	-
CL48123.Contig2_H1	769	4361	317.894	gi|159145650|gb|ABW90362.1|	69.7	1e-10	putative ribosomal protein L30 [Sipunculus nudus]	gi|334362419|gb|HQ441109.1|	125	3e-25	Epinephelus coioides 60S ribosomal protein L30 mRNA, complete cds	sp|P58375|RL30_SPOFR	67.8	5e-23	60S ribosomal protein L30 OS=Spodoptera frugiperda GN=RpL30 PE=3 SV=1	SPAC9G1.03c	60.5	2e-19	COG1911	Ribosomal protein L30E	K02908	2e-24	69.7	nvi:100119002	large subunit ribosomal protein L30e	GO:0006412//translation	GO:0003735//structural constituent of ribosome	GO:0005840//ribosome
CL2301.Contig2_H1	374	2116	317.151	--	--	--	--	--	--	--	--	--	--	--	--	--	--	--	--	--	--	--	--	--	--	-	-	-
CL84.Contig1_H1	1376	7771	316.578	--	--	--	--	--	--	--	--	--	--	--	--	--	--	--	--	--	--	--	--	--	--	-	-	-
Unigene19253_H1	1120	6281	314.364	--	--	--	--	--	--	--	--	--	--	--	--	--	--	--	--	--	--	--	--	--	--	-	-	-
Unigene7746_H1	1873	10447	312.662	gi|63099708|gb|AAY32933.1|	227.6	1e-57	tryptophan 2,3-dioxygenase [Chlamys farreri]	gi|30407146|emb|AL844501.1|	73.8	2e-09	Plasmodium falciparum strain 3D7, chromosome 1	sp|P48776|T23O_MOUSE	225	2e-58	Tryptophan 2,3-dioxygenase OS=Mus musculus GN=Tdo2 PE=1 SV=2	RSp0694	145	2e-34	COG3483	Tryptophan 2,3-dioxygenase (vermilion)	K00453	8e-58	225	mmu:56720	tryptophan 2,3-dioxygenase [EC:1.13.11.11]	GO:0006568//tryptophan metabolic process	GO:0005488//binding	-
CL47528.Contig4_H1	925	5154	312.338	gi|405960024|gb|EKC25977.1|	47	5e-12	Kielin/chordin-like protein [Crassostrea gigas]	--	--	--	--	sp|P82968|MCPI_MELCP	58.2	7e-12	Four-domain proteases inhibitor OS=Melithaea caledonica PE=1 SV=1	--	--	--	--	--	K04520	1e-09	57.8	mcc:100427716	amyloid beta (A4) protein	-	-	-
CL5231.Contig3_H1	976	5424	311.524	gi|325459340|gb|ADZ13687.1|	33.9	7e-06	secretory eggshell protein precursor [Clonorchis sinensis]	gi|56752820|gb|AY812890.1|	65.9	3e-07	Schistosoma japonicum SJCHGC07465 protein mRNA, complete cds	sp|Q05904|SM34_LYTPI	47.4	6e-08	34 kDa spicule matrix protein OS=Lytechinus pictus PE=2 SV=1	--	--	--	--	--	K13184	7e-09	45.1	oaa:100085716	ATP-dependent RNA helicase A [EC:3.6.4.13]	-	-	-
CL16425.Contig8_H1	1155	6417	311.438	--	--	--	--	gi|56605801|ref|NM_001008363.1|	75.8	4e-10	Rattus norvegicus zinc finger, AN1-type domain 2A (Zfand2a), mRNA >gi|55250773|gb|BC085928.1| Rattus norvegicus zinc finger, AN1-type domain 2A, mRNA (cDNA clone MGC:94876 IMAGE:7110398), complete cds	sp|Q02817|MUC2_HUMAN	53.5	9e-07	Mucin-2 OS=Homo sapiens GN=MUC2 PE=1 SV=2	--	--	--	--	--	K10955	3e-06	53.5	hsa:4583	intestinal mucin-2	-	-	-
Unigene56743_H1	341	1888	310.363	--	--	--	--	--	--	--	--	--	--	--	--	--	--	--	--	--	--	--	--	--	--	-	-	-
CL29824.Contig1_H1	2544	14042	309.41	gi|357619549|gb|EHJ72075.1|	72	1e-10	muscle LIM protein isoform 1 [Danaus plexippus]	gi|325304085|tpg|BK007801.1|	93.7	3e-15	TPA: TPA_inf: Amblyomma variegatum regulatory protein MLP mRNA, complete cds	sp|Q24400|MLP2_DROME	87.8	2e-31	Muscle LIM protein Mlp84B OS=Drosophila melanogaster GN=Mlp84B PE=1 SV=1	--	--	--	--	--	K09377	8e-39	98.6	nve:NEMVE_v1g52979	cysteine and glycine-rich protein	-	GO:0008270//zinc ion binding	-
CL11892.Contig1_H1	682	3728	306.417	gi|242046608|ref|XP_002400339.1|	106.3	1e-21	hypothetical protein IscW_ISCW018444 [Ixodes scapularis] >gi|215497610|gb|EEC07104.1| hypothetical protein IscW_ISCW018444 [Ixodes scapularis]	gi|78190261|gb|AC158391.2|	61.9	3e-06	Mus musculus BAC clone RP23-441C8 from chromosome 17, complete sequence	sp|O70133|DHX9_MOUSE	92.4	7e-19	ATP-dependent RNA helicase A OS=Mus musculus GN=Dhx9 PE=1 SV=2	Rv3876	72.8	5e-13	COG0455	ATPases involved in chromosome partitioning	K13184	3e-18	92.4	mmu:13211	ATP-dependent RNA helicase A [EC:3.6.4.13]	-	-	-
CL23270.Contig1_H1	3622	19715	305.12	--	--	--	--	--	--	--	--	--	--	--	--	--	--	--	--	--	--	--	--	--	--	-	-	-
Unigene19142_H1	508	2746	303.011	--	--	--	--	--	--	--	--	--	--	--	--	--	--	--	--	--	--	--	--	--	--	-	-	-
Unigene67094_H1	955	5133	301.293	--	--	--	--	gi|375190744|gb|JN733034.1|	71.9	5e-09	Cyprinus carpio clone 326033 microsatellite sequence	--	--	--	--	--	--	--	--	--	--	--	--	--	--	-	-	-
CL6833.Contig4_H1	1832	9835	300.934	gi|22203726|gb|AAM94275.1|	50.4	4e-42	ribosomal protein S20 [Chlamys farreri]	gi|149286917|gb|EF633841.1|	165	8e-37	Ornithodoros parkeri clone OP-116 40S ribosomal protein S20 mRNA, complete cds	sp|A1XQU9|RS20_PIG	139	4e-41	40S ribosomal protein S20 OS=Sus scrofa GN=RPS20 PE=3 SV=1	SPCC576.09	118	2e-34	COG0051	Ribosomal protein S10	K02969	1e-40	139	ssc:414395	small subunit ribosomal protein S20e	GO:0006412//translation	GO:0003735//structural constituent of ribosome;GO:0003723//RNA binding	GO:0015935//small ribosomal subunit
Unigene22848_H1	1887	10087	299.648	gi|71896067|ref|NP_001025612.1|	46.2	5e-47	ribosomal protein L3-like [Xenopus (Silurana) tropicalis] >gi|60688143|gb|AAH91070.1| MGC108366 protein [Xenopus (Silurana) tropicalis]	gi|328713404|ref|XM_001951007.2|	153	3e-33	PREDICTED: Acyrthosiphon pisum 60S ribosomal protein L3-like (LOC100168765), mRNA	sp|P21531|RL3_RAT	304	2e-100	60S ribosomal protein L3 OS=Rattus norvegicus GN=Rpl3 PE=1 SV=3	SPAPB8E5.06c	241	1e-75	COG0087	Ribosomal protein L3	K02925	4e-104	313	xtr:595000	large subunit ribosomal protein L3e	GO:0006414//translational elongation	GO:0003735//structural constituent of ribosome	GO:0005730//nucleolus;GO:0005840//ribosome;GO:0005829//cytosol
CL2187.Contig12_H1	844	4496	298.611	gi|126697378|gb|ABO26646.1|	235.3	2e-60	mitochondrial ATP synthase delta chain [Haliotis discus discus]	--	--	--	--	sp|Q9D3D9|ATPD_MOUSE	154	2e-37	ATP synthase subunit delta, mitochondrial OS=Mus musculus GN=Atp5d PE=1 SV=1	YDL004w	94.4	2e-19	COG0355	F0F1-type ATP synthase, epsilon subunit (mitochondrial delta subunit)	K02134	6e-45	181	aag:AaeL_AAEL002504	F-type H+-transporting ATPase subunit delta [EC:3.6.3.14]	GO:0042777//plasma membrane ATP synthesis coupled proton transport	GO:0046933//hydrogen ion transporting ATP synthase activity, rotational mechanism;GO:0005524//ATP binding;GO:0046961//proton-transporting ATPase activity, rotational mechanism	GO:0045261//proton-transporting ATP synthase complex, catalytic core F(1)
CL48123.Contig4_H1	615	3270	298.054	gi|22758848|gb|AAN05584.1|	75.5	1e-34	ribosomal protein L30 [Argopecten irradians]	gi|334362419|gb|HQ441109.1|	135	2e-28	Epinephelus coioides 60S ribosomal protein L30 mRNA, complete cds	sp|P58374|RL30_BRABE	90.9	2e-34	60S ribosomal protein L30 OS=Branchiostoma belcheri GN=RPL30 PE=3 SV=1	SPAC9G1.03c	82	2e-24	COG1911	Ribosomal protein L30E	K02908	8e-35	95.9	tca:659206	large subunit ribosomal protein L30e	-	-	-
CL7490.Contig16_H1	3280	17429	297.866	gi|405970056|gb|EKC34991.1|	245.7	1e-62	Kyphoscoliosis peptidase [Crassostrea gigas]	gi|109689958|gb|AC186541.2|	69.9	7e-08	Gallus gallus BAC clone CH261-93I3 from chromosome z, complete sequence	sp|P98088|MUC5A_HUMAN	68.2	1e-10	Mucin-5AC (Fragments) OS=Homo sapiens GN=MUC5AC PE=1 SV=3	--	--	--	--	--	K10955	2e-09	66.2	tgu:100220116	intestinal mucin-2	-	-	-
CL12233.Contig2_H1	1834	9743	297.793	gi|170047482|ref|XP_001851248.1|	48.1	7e-13	conserved hypothetical protein [Culex quinquefasciatus] >gi|167869921|gb|EDS33304.1| conserved hypothetical protein [Culex quinquefasciatus]	gi|21537491|emb|AL671560.7|	65.9	6e-07	Mouse DNA sequence from clone RP23-149A5 on chromosome 1 Contains the 3' end of the Nrp2 gene for neuropilin 2, complete sequence	sp|P46804|SPD2_NEPCL	64.7	7e-10	Spidroin-2 (Fragment) OS=Nephila clavipes PE=2 SV=1	SPBC28F2.12	51.2	6e-06	COG0086	DNA-directed RNA polymerase, beta' subunit/160 kD subunit	K13092	4e-13	77.4	nvi:100122789	nuclear protein NHN1	-	-	-
Unigene26_H1	1227	6494	296.681	--	--	--	--	gi|134289032|gb|AC192465.3|	61.9	6e-06	Pan troglodytes BAC clone CH251-741F2 from chromosome 20, complete sequence	--	--	--	--	--	--	--	--	--	--	--	--	--	--	-	-	-
Unigene11848_H1	1651	8725	296.238	gi|405965053|gb|EKC30481.1|	155.6	6e-36	Succinate dehydrogenase cytochrome b560 subunit, mitochondrial [Crassostrea gigas]	gi|239619008|gb|FJ830665.1|	61.9	8e-06	Rana catesbeiana isolate D11 ranatuerin-5Cb antimicrobial peptide precursor, mRNA, complete cds	sp|P70097|C560_CRIGR	122	2e-27	Succinate dehydrogenase cytochrome b560 subunit, mitochondrial OS=Cricetulus griseus GN=SDHC PE=2 SV=1	SPCC330.12c	81.3	5e-15	COG2009	Succinate dehydrogenase/fumarate reductase, cytochrome b subunit	K00236	4e-31	136	xtr:496650	succinate dehydrogenase (ubiquinone) cytochrome b560 subunit	-	GO:0016627//oxidoreductase activity, acting on the CH-CH group of donors	-
Unigene28607_H1	230	1210	294.903	gi|156389287|ref|XP_001634923.1|	95.9	5e-19	predicted protein [Nematostella vectensis] >gi|156222011|gb|EDO42860.1| predicted protein [Nematostella vectensis]	gi|83306481|emb|CT032455.1|	133	3e-28	Platynereis dumerilii EST IB0AAA38AC05EM1	sp|Q6PEC4|SKP1_RAT	91.3	4e-19	S-phase kinase-associated protein 1 OS=Rattus norvegicus GN=Skp1 PE=2 SV=3	--	--	--	--	--	K03094	6e-20	95.9	nve:NEMVE_v1g164893	S-phase kinase-associated protein 1	GO:0016310//phosphorylation;GO:0006511//ubiquitin-dependent protein catabolic process	GO:0016301//kinase activity;GO:0016874//ligase activity	-
Unigene34148_H1	3259	17080	293.782	gi|221132636|ref|XP_002157531.1|	72	1e-76	PREDICTED: similar to Tubulin beta-1 chain (Beta-1-tubulin) [Hydra magnipapillata]	gi|348566104|ref|XM_003468795.1|	359	5e-95	PREDICTED: Cavia porcellus tubulin beta-2A chain-like (LOC100731652), mRNA	sp|P41386|TBB_HALDI	239	8e-66	Tubulin beta chain (Fragment) OS=Haliotis discus PE=2 SV=1	ECU03g0820i	214	6e-55	COG5023	Tubulin	K07375	3e-84	223	ptr:465170	tubulin beta	GO:0009987//cellular process	-	-
Unigene32126_H1	544	2850	293.676	gi|391341412|ref|XP_003745024.1|	35.4	1e-09	PREDICTED: uncharacterized protein LOC100906888 [Metaseiulus occidentalis]	gi|346707311|dbj|AK382073.1|	65.9	2e-07	Bombyx mori mRNA, clone: fdpe06K06	sp|O08884|KRA62_MOUSE	51.6	4e-10	Keratin-associated protein 6-2 OS=Mus musculus GN=Krtap6-2 PE=2 SV=1	--	--	--	--	--	K07605	5e-06	37	pon:100460551	type II keratin, basic	GO:0051726//regulation of cell cycle;GO:0043480//pigment accumulation in tissues;GO:0031077//post-embryonic camera-type eye development;GO:0043588//skin development;GO:0042640//anagen;GO:0007165//signal transduction;GO:0035129;GO:0008283//cell proliferation	-	-
Unigene13403_H1	411	2151	293.373	--	--	--	--	--	--	--	--	--	--	--	--	--	--	--	--	--	--	--	--	--	--	-	-	-
CL42437.Contig1_H1	1132	5863	290.332	--	--	--	--	--	--	--	--	--	--	--	--	--	--	--	--	--	--	--	--	--	--	-	-	-
Unigene72775_H1	478	2471	289.779	gi|114152964|gb|ABI52648.1|	43.1	3e-11	ubiquitin/40S ribosomal protein S27a fusion protein [Argas monolakensis]	gi|310772347|dbj|AB597790.1|	260	5e-66	Pseudocentrotus depressus RPS27A mRNA for ribosomal protein S27a, partial cds	sp|P68200|RS27A_ICTPU	118	4e-40	Ubiquitin-40S ribosomal protein S27a OS=Ictalurus punctatus GN=rps27a PE=2 SV=2	YLR167w_1	85.1	9e-24	COG5272	Ubiquitin	K02977	1e-39	118	dre:337810	small subunit ribosomal protein S27Ae	GO:0035419//activation of MAPK activity involved in innate immune response;GO:0016197//endosomal transport;GO:0051436//negative regulation of ubiquitin-protein ligase activity involved in mitotic cell cycle;GO:0002756//MyD88-independent toll-like receptor signaling pathway;GO:0043123//positive regulation of I-kappaB kinase/NF-kappaB cascade;GO:0006281//DNA repair;GO:0034138//toll-like receptor 3 …	GO:0003735//structural constituent of ribosome;GO:0046872//metal ion binding	GO:0005654//nucleoplasm;GO:0005886//plasma membrane;GO:0010008//endosome membrane;GO:0030666//endocytic vesicle membrane;GO:0022627//cytosolic small ribosomal subunit
CL24287.Contig3_H1	833	4293	288.894	gi|197127486|gb|ACH43984.1|	56.2	2e-50	putative signal sequence receptor beta variant 1 [Taeniopygia guttata]	--	--	--	--	sp|P23438|SSRB_CANFA	161	7e-50	Translocon-associated protein subunit beta OS=Canis familiaris GN=SSR2 PE=1 SV=1	--	--	--	--	--	K13250	2e-50	167	xtr:448030	translocon-associated protein subunit beta	-	GO:0004872//receptor activity	GO:0016021//integral to membrane;GO:0005783//endoplasmic reticulum
Unigene73106_H1	791	4043	286.516	--	--	--	--	gi|304307750|ref|NG_027506.1|	67.9	6e-08	Homo sapiens contactin associated protein-like 3 pseudogene (LOC643827) on chromosome 9	--	--	--	--	--	--	--	--	--	--	--	--	--	--	-	-	-
CL28174.Contig2_H1	395	2018	286.382	gi|196476681|gb|ACG76206.1|	64.7	1e-09	putative oligosaccharyltransferase subunit [Amblyomma americanum] >gi|260908499|gb|ACX53969.1| putative oligosaccharyltransferase subunit [Rhipicephalus sanguineus]	--	--	--	--	sp|B0BLS0|OST4_RAT	61.2	5e-10	Dolichyl-diphosphooligosaccharide--protein glycosyltransferase subunit 4 OS=Rattus norvegicus GN=Ost4 PE=3 SV=1	--	--	--	--	--	K13355	2e-09	60.8	phu:Phum_PHUM379780	nucleoside diphosphate-linked moiety X motif 19, mitochondrial [EC:3.6.1.-]	-	GO:0016787//hydrolase activity;GO:0016740//transferase activity	GO:0016021//integral to membrane
Unigene4039_H1	875	4470	286.366	--	--	--	--	gi|112421872|gb|BT028609.1|	69.9	2e-08	Gasterosteus aculeatus clone CNB261-C11 mRNA sequence	--	--	--	--	--	--	--	--	--	--	--	--	--	--	-	-	-
Unigene15261_H1	3976	20186	284.594	gi|110339425|gb|ABG67961.1|	81.6	1e-154	eukaryotic initiation factor 4A [Callinectes sapidus]	gi|340384095|ref|XM_003390503.1|	101	2e-17	PREDICTED: Amphimedon queenslandica eukaryotic initiation factor 4A-I-like (LOC100634118), mRNA	sp|P60843|IF4A1_MOUSE	469	5e-147	Eukaryotic initiation factor 4A-I OS=Mus musculus GN=Eif4a1 PE=2 SV=1	SPAC1006.07	464	5e-144	COG0513	Superfamily II DNA and RNA helicases	K03257	3e-153	493	tca:659090	translation initiation factor 4A	GO:0006413//translational initiation	GO:0008026//ATP-dependent helicase activity;GO:0005524//ATP binding;GO:0003743//translation initiation factor activity	-
CL25607.Contig2_H1	1949	9787	281.488	gi|195572762|ref|XP_002104364.1|	246.5	3e-63	GD20916 [Drosophila simulans] >gi|194200291|gb|EDX13867.1| GD20916 [Drosophila simulans]	gi|402692077|ref|NM_001034692.2|	65.9	6e-07	Bos taurus ATP synthase, H+ transporting, mitochondrial Fo complex, subunit C3 (subunit 9) (ATP5G3), nuclear gene encoding mitochondrial protein, mRNA	sp|P91929|NDUAA_DROME	240	7e-63	NADH dehydrogenase [ubiquinone] 1 alpha subcomplex subunit 10, mitochondrial OS=Drosophila melanogaster GN=ND42 PE=2 SV=2	BB0239	60.1	1e-08	COG1428	Deoxynucleoside kinases	K03954	5e-64	246	dsi:Dsim_GD20916	NADH dehydrogenase (ubiquinone) 1 alpha subcomplex 10 [EC:1.6.5.3 1.6.99.3]	GO:0008152//metabolic process	GO:0016491//oxidoreductase activity	GO:0005811//lipid particle
CL9041.Contig2_H1	1416	7014	277.667	gi|405970946|gb|EKC35808.1|	78.6	8e-13	Fatty acid-binding protein, brain [Crassostrea gigas]	--	--	--	--	sp|P02693|FABPI_RAT	62	3e-09	Fatty acid-binding protein, intestinal OS=Rattus norvegicus GN=Fabp2 PE=1 SV=4	--	--	--	--	--	K08751	2e-09	64.7	cfa:487924	fatty acid-binding protein 2, intestinal	-	-	-
Unigene19277_H1	2971	14633	276.091	--	--	--	--	--	--	--	--	--	--	--	--	--	--	--	--	--	--	--	--	--	--	-	-	-
Unigene66728_H1	1283	6319	276.086	--	--	--	--	gi|46359994|gb|AC122749.9|	75.8	4e-10	Mus musculus chromosome 3, clone RP24-175I7, complete sequence	--	--	--	--	--	--	--	--	--	--	--	--	--	--	-	-	-
Unigene30845_H1	630	3101	275.92	--	--	--	--	--	--	--	--	--	--	--	--	--	--	--	--	--	--	--	--	--	--	-	-	-
CL48994.Contig2_H1	1081	5314	275.561	gi|258649544|ref|YP_003204824.1|	33.5	4e-40	NADH dehydrogenase subunit 2 [Nassarius reticulatus] >gi|192757898|gb|ACF04904.1| NADH dehydrogenase subunit 2 [Nassarius reticulatus]	gi|270486475|gb|GU196685.1|	157	1e-34	Amalda northlandica voucher NMNZ M.289187 mitochondrion, complete genome	sp|Q330B3|NU2M_NATTU	63.2	4e-18	NADH-ubiquinone oxidoreductase chain 2 OS=Natalus tumidirostris GN=MT-ND2 PE=3 SV=1	--	--	--	--	--	K03879	1e-17	64.7	mdo:3074668	NADH-ubiquinone oxidoreductase chain 2 [EC:1.6.5.3]	GO:0042773//ATP synthesis coupled electron transport	GO:0016491//oxidoreductase activity	GO:0044425//membrane part;GO:0005739//mitochondrion
CL47881.Contig1_H1	2350	11518	274.746	--	--	--	--	--	--	--	--	--	--	--	--	--	--	--	--	--	--	--	--	--	--	-	-	-
CL834.Contig9_H1	1476	7194	273.216	gi|121543837|gb|ABM55583.1|	88.2	6e-43	putative 60S ribosomal protein L23 [Maconellicoccus hirsutus]	gi|395833562|ref|XR_153608.1|	119	4e-23	PREDICTED: Otolemur garnettii ribosomal protein L23 pseudogene (LOC100956171), misc_RNA	sp|P48159|RL23_DROME	108	2e-43	60S ribosomal protein L23 OS=Drosophila melanogaster GN=RpL23 PE=2 SV=2	SPCC1322.11	89.4	3e-37	COG0093	Ribosomal protein L14	K02894	7e-43	108	dvi:Dvir_GJ22396	large subunit ribosomal protein L23e	GO:0000022//mitotic spindle elongation;GO:0006412//translation	GO:0003735//structural constituent of ribosome;GO:0005515//protein binding	GO:0022625//cytosolic large ribosomal subunit
CL10650.Contig5_H1	2190	10574	270.656	gi|405961967|gb|EKC27694.1|	562.4	3e-158	Eukaryotic translation initiation factor 5 [Crassostrea gigas]	gi|56118503|ref|NM_001008208.1|	69.9	4e-08	Xenopus (Silurana) tropicalis eukaryotic translation initiation factor 5 (eif5), mRNA >gi|51703759|gb|BC081334.1| Xenopus tropicalis eif5 protein, mRNA (cDNA clone MGC:89511 IMAGE:6992599), complete cds	sp|Q5R4L0|IF5_PONAB	477	4e-134	Eukaryotic translation initiation factor 5 OS=Pongo abelii GN=EIF5 PE=2 SV=1	SPAC2F7.05c	301	3e-81	COG1601	Translation initiation factor 2, beta subunit (eIF-2beta)/eIF-5 N-terminal domain	K03262	4e-134	479	acs:100554960	translation initiation factor 5	GO:0006184//GTP catabolic process;GO:0006446//regulation of translational initiation	GO:0003743//translation initiation factor activity;GO:0000166//nucleotide binding;GO:0003924//GTPase activity	GO:0005829//cytosol
Unigene26795_H1	1900	9168	270.485	gi|71726729|gb|AAZ39528.1|	344.7	9e-93	intermediate filament protein [Biomphalaria glabrata]	gi|325296822|ref|NM_001204724.1|	121	1e-23	Aplysia californica cytoplasmic intermediate filament protein A (LOC100533447), mRNA >gi|5583|emb|X60297.1| A.californica mRNA for intermediate filament protein A	sp|P22488|IFEA_HELAS	342	2e-93	Non-neuronal cytoplasmic intermediate filament protein OS=Helix aspersa PE=3 SV=2	DR2133	54.7	6e-07	COG4372	Uncharacterized protein conserved in bacteria with the myosin-like domain	K07611	1e-27	125	dre:195816	lamin B	GO:0007275//multicellular organismal development;GO:0040007//growth	-	GO:0044424//intracellular part
Unigene72690_H1	298	1433	269.558	gi|158187734|gb|ABW23156.1|	43.5	2e-22	ribosomal protein rps28 [Arenicola marina]	gi|51873954|gb|BC078605.1|	79.8	6e-12	Xenopus laevis MGC85550 protein, mRNA (cDNA clone MGC:85550 IMAGE:6881408), complete cds	sp|Q90YP3|RS28_ICTPU	83.6	2e-23	40S ribosomal protein S28 OS=Ictalurus punctatus GN=rps28 PE=3 SV=1	SPCC285.15c	71.2	1e-18	COG2053	Ribosomal protein S28E/S33	K02979	6e-23	83.6	dre:406307	small subunit ribosomal protein S28e	GO:0019083//viral transcription;GO:0031018//endocrine pancreas development;GO:0006407//rRNA export from nucleus;GO:0006364//rRNA processing;GO:0006414//translational elongation;GO:0042274//ribosomal small subunit biogenesis;GO:0006415//translational termination	GO:0003723//RNA binding;GO:0003735//structural constituent of ribosome;GO:0005515//protein binding;GO:0016787//hydrolase activity	GO:0022627//cytosolic small ribosomal subunit
CL46507.Contig4_H1	3054	14575	267.523	gi|301781082|ref|XP_002925962.1|	27.3	1e-13	PREDICTED: LOW QUALITY PROTEIN: transmembrane protease serine 9-like [Ailuropoda melanoleuca]	gi|88193574|emb|BX927409.14|	93.7	4e-15	Zebrafish DNA sequence from clone DKEY-89L19 in linkage group 17, complete sequence	sp|Q7JIG6|KLK15_SAGOE	54.7	5e-14	Kallikrein-15 OS=Saguinus oedipus GN=KLK15 PE=3 SV=1	Rv3876	62.8	3e-09	COG0455	ATPases involved in chromosome partitioning	K09640	1e-14	52	aml:100466186	transmembrane protease, serine 9 [EC:3.4.21.-]	-	GO:0003824//catalytic activity	-
CL1318.Contig7_H1	1008	4804	267.156	gi|291222211|ref|XP_002731108.1|	134	1e-29	PREDICTED: brain protein I3-like [Saccoglossus kowalevskii]	--	--	--	--	sp|P28662|BRI3_MOUSE	102	2e-21	Brain protein I3 OS=Mus musculus GN=Bri3 PE=2 SV=2	--	--	--	--	--	--	--	--	--	--	-	-	-
Unigene53672_H1	724	3448	266.963	gi|404435710|gb|AFR69201.1|	28.1	3e-34	myosin essential light chain [Hyriopsis cumingii] >gi|406654475|gb|AFS49711.1| myosin essential light chain [Hyriopsis cumingii]	--	--	--	--	sp|P05945|MLE_TODPA	119	3e-29	Myosin catalytic light chain LC-1, mantle muscle OS=Todarodes pacificus PE=1 SV=2	SPAC3A12.14	57.4	2e-08	COG5126	Ca2+-binding protein (EF-Hand superfamily)	K12752	2e-16	86.3	nvi:100113589	myosin light chain, invertebrate	-	-	-
Unigene26755_H1	1910	9062	265.958	gi|351701206|gb|EHB04125.1|	155.2	1e-35	Tryptophanyl-tRNA synthetase, cytoplasmic [Heterocephalus glaber]	gi|348554648|ref|XM_003463090.1|	113	3e-21	PREDICTED: Cavia porcellus tryptophanyl-tRNA synthetase (Wars), mRNA	sp|P23612|SYWC_RABIT	121	2e-48	Tryptophan--tRNA ligase, cytoplasmic OS=Oryctolagus cuniculus GN=WARS PE=2 SV=3	SPAC2F7.13c	101	1e-55	COG0180	Tryptophanyl-tRNA synthetase	K01867	2e-76	157	bta:790042	tryptophanyl-tRNA synthetase [EC:6.1.1.2]	-	-	-
CL8932.Contig6_H1	1103	5225	265.542	gi|166952371|gb|ABZ04268.1|	148.7	4e-34	ribosomal protein rps19 [Lineus viridis]	--	--	--	--	sp|Q8ITC3|RS19_AEQIR	111	3e-41	40S ribosomal protein S19 OS=Aequipecten irradians GN=RPS19 PE=2 SV=1	SPBC21C3.13	88.2	5e-27	COG2238	Ribosomal protein S19E (S16A)	K02966	2e-38	99	api:100160340	small subunit ribosomal protein S19e	GO:0006412//translation	GO:0003735//structural constituent of ribosome	GO:0005840//ribosome
CL21245.Contig1_H1	977	4622	265.19	--	--	--	--	gi|222064199|emb|CU928224.8|	63.9	1e-06	Zebrafish DNA sequence from clone CH73-183E2 in linkage group 6, complete sequence	--	--	--	--	--	--	--	--	--	--	--	--	--	--	-	-	-
CL3770.Contig1_H1	3213	15186	264.944	gi|326535849|gb|ADZ76591.1|	78.2	2e-12	protein disulfide isomerase [Conus eburneus]	gi|326535852|gb|HQ660450.1|	214	2e-51	Conus betulinus protein disulfide isomerase mRNA, complete cds	sp|Q17770|PDI2_CAEEL	289	6e-130	Protein disulfide-isomerase 2 OS=Caenorhabditis elegans GN=pdi-2 PE=1 SV=1	SPAC1F5.02	119	2e-51	COG0526	Thiol-disulfide isomerase and thioredoxins	K09580	3e-153	235	cfa:483369	protein disulfide-isomerase A1 [EC:5.3.4.1]	-	-	-
Unigene26607_H1	3050	14413	264.897	gi|307204446|gb|EFN83153.1|	263.1	6e-68	Histone H3.3 [Harpegnathos saltator]	gi|291461558|dbj|AB433909.1|	234	2e-57	Parasteatoda tepidariorum histone H3 mRNA for histone H3, complete cds	sp|Q6P823|H33_XENTR	261	7e-69	Histone H3.3 OS=Xenopus tropicalis GN=TGas113e22.1 PE=1 SV=3	SPBC1105.11c	245	4e-64	COG2036	Histones H3 and H4	K11253	2e-68	261	gga:100859629	histone H3	GO:0009725//response to hormone stimulus;GO:0008360//regulation of cell shape;GO:0007420//brain development;GO:0007155//cell adhesion;GO:0006334//nucleosome assembly;GO:0007140//male meiosis;GO:0007596//blood coagulation	GO:0003677//DNA binding	GO:0000786//nucleosome;GO:0005700//polytene chromosome;GO:0001740//Barr body;GO:0005654//nucleoplasm
Unigene8110_H1	1474	6933	263.661	gi|282192963|gb|ADA81884.1|	59.7	4e-07	PR-domain containing protein 9 [Homo sapiens]	gi|164690974|dbj|AB374958.1|	89.7	3e-14	Solea senegalensis RPL22-Like1 mRNA for ribosomal protein L22, complete cds	sp|Q9NQV7|PRDM9_HUMAN	80.1	1e-14	Histone-lysine N-methyltransferase PRDM9 OS=Homo sapiens GN=PRDM9 PE=2 SV=2	YDR216w	63.9	7e-10	COG5048	FOG: Zn-finger	K09228	2e-15	84.3	oaa:100089676	KRAB domain-containing zinc finger protein	-	-	-
CL9322.Contig3_H1	705	3314	263.503	gi|261289469|ref|XP_002604710.1|	57.4	6e-07	hypothetical protein BRAFLDRAFT_80319 [Branchiostoma floridae] >gi|229290039|gb|EEN60721.1| hypothetical protein BRAFLDRAFT_80319 [Branchiostoma floridae]	--	--	--	--	sp|Q4V885|COL12_RAT	74.3	2e-13	Collectin-12 OS=Rattus norvegicus GN=Colec12 PE=2 SV=1	--	--	--	--	--	K06560	2e-14	79.3	bfo:BRAFLDRAFT_80311	mannose receptor, C type	GO:0009987//cellular process;GO:0006952//defense response;GO:0006955//immune response	GO:0005488//binding	-
Unigene1233_H1	780	3662	263.176	gi|159145680|gb|ABW90377.1|	246.9	7e-64	putative ribosomal protein S10 [Sipunculus nudus]	gi|56296088|emb|CR631734.2|	93.7	1e-15	Tetraodon nigroviridis full-length cDNA	sp|O77302|RS10_LUMRU	220	3e-57	40S ribosomal protein S10 OS=Lumbricus rubellus GN=RPS10 PE=2 SV=1	SPBP22H7.08	149	5e-36	COG5045	Ribosomal protein S10E	K02947	8e-59	227	bfo:BRAFLDRAFT_125059	small subunit ribosomal protein S10e	-	-	GO:0005737//cytoplasm;GO:0030529//ribonucleoprotein complex
CL20943.Contig2_H1	1055	4949	262.958	gi|157690660|tpe|CAL69057.1|	53.1	5e-51	TPA: putative 60S ribosomal protein L7 isoform 1 [Spadella cephaloptera]	gi|22758863|gb|AF526208.1|	113	2e-21	Argopecten irradians isolate iolsaicl25ct43cn48 ribosomal protein L7 mRNA, partial cds	sp|P32100|RL7_DROME	114	5e-41	60S ribosomal protein L7 OS=Drosophila melanogaster GN=RpL7 PE=2 SV=2	SPAC3H5.07	116	7e-26	COG1841	Ribosomal protein L30/L7E	K02937	2e-41	116	der:Dere_GG10089	large subunit ribosomal protein L7e	-	-	-
CL21292.Contig5_H1	241	1120	260.509	--	--	--	--	--	--	--	--	--	--	--	--	--	--	--	--	--	--	--	--	--	--	-	-	-
Unigene11609_H1	2351	10923	260.442	--	--	--	--	--	--	--	--	sp|Q02817|MUC2_HUMAN	40.8	6e-06	Mucin-2 OS=Homo sapiens GN=MUC2 PE=1 SV=2	--	--	--	--	--	--	--	--	--	--	-	-	-
CL2016.Contig1_H1	807	3736	259.511	--	--	--	--	--	--	--	--	--	--	--	--	--	--	--	--	--	--	--	--	--	--	-	-	-
Unigene26584_H1	258	1193	259.205	--	--	--	--	--	--	--	--	--	--	--	--	--	--	--	--	--	--	--	--	--	--	-	-	-
Unigene21548_H1	295	1355	257.477	gi|198431578|ref|XP_002128542.1|	55.8	6e-07	PREDICTED: similar to heterogeneous nuclear ribonucleoprotein A3 [Ciona intestinalis]	--	--	--	--	sp|Q54CL3|PEX13_DICDI	70.5	8e-13	Probable peroxisomal membrane protein PEX13 OS=Dictyostelium discoideum GN=pex13 PE=3 SV=1	XF0818	60.1	1e-09	COG2730	Endoglucanase	K12741	2e-14	77.8	cin:100184318	heterogeneous nuclear ribonucleoprotein A1/A3	-	-	-
Unigene30868_H1	1816	8312	256.573	gi|404435710|gb|AFR69201.1|	22.7	1e-32	myosin essential light chain [Hyriopsis cumingii] >gi|406654475|gb|AFS49711.1| myosin essential light chain [Hyriopsis cumingii]	gi|229001202|emb|CU896586.6|	65.9	6e-07	Zebrafish DNA sequence from clone CH73-361C1 in linkage group 10, complete sequence	sp|P07290|MLE_MIZYE	94	2e-29	Myosin, essential light chain, adductor muscle OS=Mizuhopecten yessoensis PE=1 SV=1	YBR109c	53.9	9e-07	COG5126	Ca2+-binding protein (EF-Hand superfamily)	K01376	1e-14	82	dpo:Dpse_GA18996	[EC:3.4.22.-]	-	GO:0046872//metal ion binding	-
CL29466.Contig1_H1	1403	6404	255.868	gi|116284392|ref|NP_002448.2|	58.5	8e-07	mucin-2 precursor [Homo sapiens]	--	--	--	--	sp|Q02817|MUC2_HUMAN	104	5e-22	Mucin-2 OS=Homo sapiens GN=MUC2 PE=1 SV=2	SPBC28F2.12	58.2	3e-08	COG0086	DNA-directed RNA polymerase, beta' subunit/160 kD subunit	K10955	2e-22	107	hsa:4583	intestinal mucin-2	-	-	-
CL47360.Contig6_H1	567	2581	255.168	--	--	--	--	--	--	--	--	--	--	--	--	--	--	--	--	--	--	--	--	--	--	-	-	-
CL8391.Contig4_H1	1676	7622	254.928	--	--	--	--	gi|158148812|emb|CU467879.6|	65.9	5e-07	Zebrafish DNA sequence from clone DKEY-197J19 in linkage group 6, complete sequence	--	--	--	--	--	--	--	--	--	--	--	--	--	--	-	-	-
CL547.Contig6_H1	659	2984	253.826	--	--	--	--	gi|328795514|emb|CU468005.5|	67.9	5e-08	Pig DNA sequence from clone CH242-232N18 on chromosome X, complete sequence	--	--	--	--	--	--	--	--	--	--	--	--	--	--	-	-	-
CL12456.Contig2_H1	1160	5244	253.412	gi|387158814|gb|AFJ54375.1|	70.9	1e-10	VERL [Tegula funebralis]	--	--	--	--	sp|Q02817|MUC2_HUMAN	67.8	4e-11	Mucin-2 OS=Homo sapiens GN=MUC2 PE=1 SV=2	Rv3876	56.6	8e-08	COG0455	ATPases involved in chromosome partitioning	K10955	2e-10	67.8	hsa:4583	intestinal mucin-2	-	-	-
CL2342.Contig1_H1	426	1925	253.305	gi|260828729|ref|XP_002609315.1|	117.5	1e-25	hypothetical protein BRAFLDRAFT_86766 [Branchiostoma floridae] >gi|229294671|gb|EEN65325.1| hypothetical protein BRAFLDRAFT_86766 [Branchiostoma floridae]	--	--	--	--	--	--	--	--	--	--	--	--	--	--	--	--	--	--	-	-	-
CL39657.Contig3_H1	3301	14862	252.379	gi|348585271|ref|XP_003478395.1|	117.1	5e-24	PREDICTED: X-box-binding protein 1-like [Cavia porcellus]	gi|349617826|gb|JN793429.1|	81.8	2e-11	Haliotis midae microsatellite HmidILL-029450D sequence	sp|P17861|XBP1_HUMAN	110	2e-23	X-box-binding protein 1 OS=Homo sapiens GN=XBP1 PE=1 SV=2	--	--	--	--	--	K09027	1e-24	116	bfo:BRAFLDRAFT_114732	X box-binding protein 1	GO:0009987//cellular process	GO:0005488//binding	-
CL24079.Contig5_H1	1660	7439	251.205	--	--	--	--	gi|42494884|gb|AY485259.1|	67.9	1e-07	Argopecten irradians clone ScaE_6721 microsatellite sequence	--	--	--	--	--	--	--	--	--	--	--	--	--	--	-	-	-
CL48702.Contig3_H1	240	1073	250.617	--	--	--	--	--	--	--	--	--	--	--	--	--	--	--	--	--	--	--	--	--	--	-	-	-
CL18161.Contig5_H1	1042	4653	250.315	gi|405976965|gb|EKC41442.1|	27.7	2e-06	hypothetical protein CGI_10017548 [Crassostrea gigas]	--	--	--	--	--	--	--	--	--	--	--	--	--	--	--	--	--	--	-	-	-
CL34769.Contig1_H1	861	3841	250.071	gi|198429187|ref|XP_002120948.1|	54.3	8e-06	PREDICTED: similar to CG16995 CG16995-PA [Ciona intestinalis]	--	--	--	--	sp|Q54ME1|GMSA_DICDI	60.8	3e-09	Gamete and mating-type specific protein A OS=Dictyostelium discoideum GN=gmsA PE=2 SV=1	--	--	--	--	--	K13909	5e-09	47.4	pon:100457429	mucin-7	-	-	-
CL145.Contig9_H1	505	2251	249.865	--	--	--	--	--	--	--	--	--	--	--	--	--	--	--	--	--	--	--	--	--	--	-	-	-
CL49122.Contig3_H1	2374	10566	249.489	gi|83025072|ref|NP_001032652.1|	50.1	3e-176	uncharacterized protein LOC641565 [Danio rerio]	gi|371922066|dbj|AK396267.1|	579	1e-161	Sus scrofa mRNA, clone: PCT010030F04, expressed in placenta	sp|P52275|TBB2_CAEEL	267	6e-177	Tubulin beta-2 chain OS=Caenorhabditis elegans GN=tbb-2 PE=2 SV=1	ECU03g0820i	250	4e-155	COG5023	Tubulin	K07375	7e-178	266	tsp:Tsp_04895	tubulin beta	GO:0051258//protein polymerization;GO:0006184//GTP catabolic process;GO:0007018//microtubule-based movement;GO:0016203//muscle attachment	GO:0003924//GTPase activity;GO:0005200//structural constituent of cytoskeleton;GO:0005525//GTP binding	GO:0005874//microtubule;GO:0005737//cytoplasm
CL2715.Contig4_H1	983	4362	248.745	gi|158187762|gb|ABW23170.1|	65.5	5e-33	ribosomal protein rpl14 [Arenicola marina]	gi|74179777|dbj|AK161572.1|	65.9	3e-07	Mus musculus adult male pituitary gland cDNA, RIKEN full-length enriched library, clone:5330419I04 product:solute carrier family 15, member 4, full insert sequence	sp|O46160|RL14_LUMRU	89.7	4e-29	60S ribosomal protein L14 OS=Lumbricus rubellus GN=RPL14 PE=3 SV=1	SPAC1805.13	53.5	4e-12	COG2163	Ribosomal protein L14E/L6E/L27E	K02875	5e-24	67	spu:583956	large subunit ribosomal protein L14e	GO:0042273//ribosomal large subunit biogenesis;GO:0006364//rRNA processing;GO:0006414//translational elongation	GO:0003735//structural constituent of ribosome	GO:0005840//ribosome;GO:0005829//cytosol
CL9322.Contig2_H1	812	3601	248.593	gi|326429663|gb|EGD75233.1|	68.6	3e-10	ras-1 [Salpingoeca sp. ATCC 50818]	--	--	--	--	sp|Q4V885|COL12_RAT	73.9	4e-13	Collectin-12 OS=Rattus norvegicus GN=Colec12 PE=2 SV=1	--	--	--	--	--	K10062	7e-13	74.7	oaa:100077158	collectin sub-family member 12	-	GO:0005488//binding	-
CL43096.Contig4_H1	1051	4657	248.385	--	--	--	--	--	--	--	--	--	--	--	--	--	--	--	--	--	--	--	--	--	--	-	-	-
CL22349.Contig3_H1	2528	11173	247.751	gi|194753720|ref|XP_001959158.1|	67.4	3e-09	GF12744 [Drosophila ananassae] >gi|190620456|gb|EDV35980.1| GF12744 [Drosophila ananassae]	--	--	--	--	sp|Q9HC84|MUC5B_HUMAN	60.5	2e-08	Mucin-5B OS=Homo sapiens GN=MUC5B PE=1 SV=3	--	--	--	--	--	K13908	7e-08	60.5	hsa:727897	mucin-5B	-	-	-
CL45075.Contig4_H1	1098	4833	246.738	--	--	--	--	--	--	--	--	sp|Q02817|MUC2_HUMAN	52.8	1e-06	Mucin-2 OS=Homo sapiens GN=MUC2 PE=1 SV=2	--	--	--	--	--	K10955	5e-06	52.8	hsa:4583	intestinal mucin-2	-	-	-
CL11747.Contig2_H1	745	3265	245.668	gi|389611705|dbj|BAM19436.1|	166.8	8e-40	calponin/transgelin [Papilio xuthus]	--	--	--	--	sp|Q24799|MYPH_ECHGR	127	3e-29	Myophilin OS=Echinococcus granulosus PE=2 SV=1	YOR367w	53.1	5e-07	COG5199	Calponin	--	--	--	--	--	-	-	-
CL27088.Contig2_H1	787	3436	244.737	gi|29124454|gb|AAH49040.1|	119.8	1e-25	Zgc:56530 [Danio rerio]	--	--	--	--	sp|Q862Z5|CYTB_MACFU	110	3e-24	Cystatin-B OS=Macaca fuscata fuscata GN=CSTB PE=3 SV=1	--	--	--	--	--	K13907	4e-26	118	dre:792225	cystatin-A/B	GO:0010951//negative regulation of endopeptidase activity	GO:0002020//protease binding;GO:0004869//cysteine-type endopeptidase inhibitor activity	GO:0005737//cytoplasm;GO:0005730//nucleolus
CL10391.Contig1_H1	2028	8849	244.595	gi|159146775|gb|ABW90687.1|	105.1	1e-20	stanniocalcin [Haliotis diversicolor supertexta] >gi|166406783|gb|ABY87355.1| stanniocalcin-like protein [Haliotis diversicolor]	--	--	--	--	sp|Q5RAT2|STC2_PONAB	51.2	9e-06	Stanniocalcin-2 OS=Pongo abelii GN=STC2 PE=2 SV=1	--	--	--	--	--	--	--	--	--	--	-	-	-
CL44755.Contig3_H1	783	3400	243.41	--	--	--	--	gi|156229903|gb|BC152067.1|	67.9	6e-08	Danio rerio zona pellucida glycoprotein 2.3, mRNA (cDNA clone IMAGE:9006685), partial cds	--	--	--	--	--	--	--	--	--	--	--	--	--	--	-	-	-
CL16426.Contig10_H1	1195	5186	243.269	gi|405963632|gb|EKC29192.1|	451.8	2e-125	Basic leucine zipper and W2 domain-containing protein 1 [Crassostrea gigas]	gi|347967815|ref|XM_003436071.1|	75.8	4e-10	Anopheles gambiae str. PEST AGAP002413-PD (AgaP_AGAP002413) mRNA, complete cds	sp|Q5ZLT7|BZW1_CHICK	425	9e-119	Basic leucine zipper and W2 domain-containing protein 1 OS=Gallus gallus GN=BZW1 PE=2 SV=1	--	--	--	--	--	--	--	--	--	--	-	-	-
CL49605.Contig1_H1	1107	4802	243.162	gi|194876534|ref|XP_001973795.1|	94	1e-17	GG13156 [Drosophila erecta] >gi|190655578|gb|EDV52821.1| GG13156 [Drosophila erecta]	--	--	--	--	sp|Q62425|NDUA4_MOUSE	83.2	9e-16	NADH dehydrogenase [ubiquinone] 1 alpha subcomplex subunit 4 OS=Mus musculus GN=Ndufa4 PE=1 SV=2	--	--	--	--	--	K03948	2e-18	94	der:Dere_GG13156	NADH dehydrogenase (ubiquinone) 1 alpha subcomplex 4 [EC:1.6.5.3 1.6.99.3]	GO:0006120//mitochondrial electron transport, NADH to ubiquinone	GO:0003954//NADH dehydrogenase activity	GO:0005747//mitochondrial respiratory chain complex I
CL13103.Contig1_H1	1217	5278	243.109	gi|291242773|ref|XP_002741276.1|	244.2	9e-63	PREDICTED: H2A histone family, member X-like [Saccoglossus kowalevskii]	gi|158298160|ref|XM_318365.3|	212	3e-51	Anopheles gambiae str. PEST AGAP003913-PA (AgaP_AGAP003913) mRNA, complete cds	sp|P27325|H2A_URECA	231	2e-60	Histone H2A OS=Urechis caupo PE=3 SV=2	SPAC19G12.06c	191	2e-48	COG5262	Histone H2A	K11251	4e-62	239	tca:655756	histone H2A	GO:0006310//DNA recombination;GO:0007126//meiosis;GO:0006281//DNA repair;GO:0006334//nucleosome assembly	GO:0003677//DNA binding	GO:0000786//nucleosome;GO:0005634//nucleus
CL26122.Contig8_H1	1031	4433	241.024	gi|221126190|ref|XP_002157500.1|	109	3e-22	PREDICTED: hypothetical protein isoform 2 [Hydra magnipapillata] >gi|221126192|ref|XP_002157469.1| PREDICTED: hypothetical protein isoform 1 [Hydra magnipapillata]	gi|32131073|emb|AL954327.12|	67.9	8e-08	Zebrafish DNA sequence from clone DKEY-18H14 in linkage group 16, complete sequence	--	--	--	--	--	--	--	--	--	K10955	6e-06	52.4	rno:24572	intestinal mucin-2	-	-	-
CL47208.Contig2_H1	1426	6114	240.341	--	--	--	--	gi|46064821|gb|AC146162.2|	69.9	3e-08	Pan troglodytes BAC clone RP43-23P8 from chromosome 7, complete sequence	--	--	--	--	--	--	--	--	--	--	--	--	--	--	-	-	-
CL6936.Contig3_H1	913	3902	239.573	--	--	--	--	gi|375188675|gb|JN730965.1|	63.9	1e-06	Cyprinus carpio clone 298329 microsatellite sequence	--	--	--	--	--	--	--	--	--	--	--	--	--	--	-	-	-
CL49122.Contig4_H1	2863	12219	239.241	gi|326666194|ref|XP_003198210.1|	47.4	7e-122	PREDICTED: tubulin beta chain isoform 2 [Danio rerio]	gi|346644717|ref|NM_001244101.1|	559	1e-155	Cricetulus griseus tubulin, beta 5 class I (Tubb5), mRNA >gi|473883|gb|U08342.1|CGU08342 Cricetulus griseus beta-tubulin isotype I mRNA, complete cds	sp|P05304|TBB_GIAIN	268	3e-168	Tubulin beta chain OS=Giardia intestinalis PE=2 SV=3	YFL037w	233	3e-149	COG5023	Tubulin	K07375	1e-169	255	spu:576571	tubulin beta	GO:0035046//pronuclear migration;GO:0040010//positive regulation of growth rate;GO:0007052//mitotic spindle organization;GO:0040039//inductive cell migration;GO:0009792//embryo development ending in birth or egg hatching;GO:0002009//morphogenesis of an epithelium;GO:0007067//mitosis;GO:0002119//nematode larval development;GO:0030728//ovulation;GO:0040035//hermaphrodite genitalia development;GO:00…	GO:0005198//structural molecule activity;GO:0005515//protein binding	GO:0005876//spindle microtubule
CL4175.Contig1_H1	1425	6081	239.212	--	--	--	--	gi|334278815|emb|FP340307.6|	73.8	2e-09	Pig DNA sequence from clone PigE-130I12 on chromosome X, complete sequence	--	--	--	--	--	--	--	--	--	--	--	--	--	--	-	-	-
CL8534.Contig3_H1	573	2442	238.898	gi|93102305|dbj|BAE93436.1|	56.6	6e-07	shematrin-4 [Pinctada fucata]	gi|371912704|dbj|AK392361.1|	65.9	2e-07	Sus scrofa mRNA, clone: HTMT10068B10, expressed in hypothalamus	sp|Q925I0|KR161_MOUSE	73.6	3e-13	Keratin-associated protein 16-1 OS=Mus musculus GN=Krtap16-1 PE=2 SV=1	CC3494_1	49.3	4e-06	COG3637	Opacity protein and related surface antigens	K07605	3e-13	75.1	acs:100560037	type II keratin, basic	-	-	-
Unigene15365_H1	1083	4597	237.94	gi|159145688|gb|ABW90381.1|	136	1e-68	putative ribosomal protein S18 [Sipunculus nudus]	gi|268306383|gb|GU084280.1|	113	2e-21	Manduca sexta ribosomal protein S18 (rps18) mRNA, complete cds	sp|Q8ISP0|RS18_BRABE	149	2e-69	40S ribosomal protein S18 OS=Branchiostoma belcheri GN=RPS18 PE=2 SV=1	SPCC1259.01c	127	5e-56	COG0099	Ribosomal protein S13	K02964	6e-69	149	bfo:BRAFLDRAFT_114927	small subunit ribosomal protein S18e	GO:0019083//viral transcription;GO:0031018//endocrine pancreas development;GO:0006417//regulation of translation;GO:0051726//regulation of cell cycle;GO:0006414//translational elongation;GO:0042254//ribosome biogenesis;GO:0006415//translational termination	GO:0019843//rRNA binding;GO:0003735//structural constituent of ribosome	GO:0022627//cytosolic small ribosomal subunit
CL9977.Contig1_H1	2418	10225	237.044	gi|325296783|ref|NP_001191630.1|	133.3	5e-29	ApCREB2 protein [Aplysia californica] >gi|1123037|gb|AAA92437.1| ApCREB2 [Aplysia californica]	--	--	--	--	sp|Q9ES19|ATF4_RAT	80.1	2e-14	Cyclic AMP-dependent transcription factor ATF-4 OS=Rattus norvegicus GN=Atf4 PE=1 SV=1	--	--	--	--	--	K04374	9e-15	83.2	acs:100565177	activating transcription factor 4	GO:0009987//cellular process	GO:0005488//binding	GO:0044464//cell part
CL31653.Contig1_H1	316	1332	236.287	--	--	--	--	--	--	--	--	--	--	--	--	--	--	--	--	--	--	--	--	--	--	-	-	-
CL45274.Contig1_H1	339	1425	235.633	--	--	--	--	--	--	--	--	--	--	--	--	--	--	--	--	--	--	--	--	--	--	-	-	-
CL26360.Contig1_H1	1292	5427	235.461	gi|405951107|gb|EKC19048.1|	137.9	1e-30	hypothetical protein CGI_10009921 [Crassostrea gigas]	--	--	--	--	sp|Q5RG44|K1211_DANRE	93.2	1e-18	Uncharacterized protein KIAA1211 homolog OS=Danio rerio GN=si:dkeyp-117h8.2 PE=4 SV=3	PA2976	70.5	6e-12	COG1530	Ribonucleases G and E	K06084	2e-19	97.8	bfo:BRAFLDRAFT_117217	F-box protein 20	-	-	-
CL46838.Contig1_H1	773	3245	235.319	--	--	--	--	--	--	--	--	--	--	--	--	--	--	--	--	--	--	--	--	--	--	-	-	-
CL21042.Contig3_H1	461	1929	234.56	gi|242046608|ref|XP_002400339.1|	96.3	4e-19	hypothetical protein IscW_ISCW018444 [Ixodes scapularis] >gi|215497610|gb|EEC07104.1| hypothetical protein IscW_ISCW018444 [Ixodes scapularis]	gi|354783125|gb|JN947626.1|	65.9	1e-07	Mus musculus targeted non-conditional, lacZ-tagged mutant allele Ogfrl1:tm1e(KOMP)Wtsi; transgenic	sp|O70133|DHX9_MOUSE	86.7	2e-17	ATP-dependent RNA helicase A OS=Mus musculus GN=Dhx9 PE=1 SV=2	Rv3876	62.8	2e-10	COG0455	ATPases involved in chromosome partitioning	K13184	6e-17	86.7	mmu:13211	ATP-dependent RNA helicase A [EC:3.6.4.13]	-	-	-
CL47571.Contig7_H1	649	2704	233.552	--	--	--	--	gi|112420618|gb|BT027435.1|	67.9	5e-08	Gasterosteus aculeatus clone CFW279-A01 mRNA sequence	--	--	--	--	--	--	--	--	--	--	--	--	--	--	-	-	-
Unigene7492_H1	247	1028	233.302	--	--	--	--	--	--	--	--	--	--	--	--	--	--	--	--	--	--	--	--	--	--	-	-	-
CL28888.Contig4_H1	270	1123	233.151	gi|345485528|ref|XP_001606789.2|	32	4e-11	PREDICTED: hypothetical protein LOC100123180 [Nasonia vitripennis]	--	--	--	--	sp|Q4GXG7|RL18_TIMBA	56.2	3e-11	60S ribosomal protein L18 OS=Timarcha balearica GN=RpL18 PE=2 SV=1	--	--	--	--	--	K02883	3e-11	55.1	phu:Phum_PHUM042190	large subunit ribosomal protein L18e	-	-	-
CL22870.Contig1_H1	11295	46757	232.05	gi|389594453|ref|XP_003722449.1|	58.9	6e-06	proteophosphoglycan 5 [Leishmania major strain Friedlin] >gi|323363677|emb|CBZ12682.1| proteophosphoglycan 5 [Leishmania major strain Friedlin]	--	--	--	--	sp|Q9I7U4|TITIN_DROME	338	1e-91	Titin OS=Drosophila melanogaster GN=sls PE=1 SV=3	aq_629	105	2e-21	COG1196	Chromosome segregation ATPases	K14721	4e-86	322	phu:Phum_PHUM540970	DNA-directed RNA polymerase III subunit RPC5	-	-	-
Unigene24788_H1	360	1485	231.231	--	--	--	--	--	--	--	--	--	--	--	--	--	--	--	--	--	--	--	--	--	--	-	-	-
Unigene7641_H1	7483	30783	230.599	gi|405977322|gb|EKC41780.1|	87.4	1e-14	Polyadenylate-binding protein 4 [Crassostrea gigas]	gi|291227648|ref|XM_002733748.1|	157	8e-34	PREDICTED: Saccoglossus kowalevskii polyadenylate-binding protein 1-like (LOC100370010), mRNA	sp|Q13310|PABP4_HUMAN	647	0	Polyadenylate-binding protein 4 OS=Homo sapiens GN=PABPC4 PE=1 SV=1	SPAC140.02	90.1	5e-17	COG0724	RNA-binding proteins (RRM domain)	K13126	0	672	isc:IscW_ISCW014211	polyadenylate-binding protein	-	GO:0000166//nucleotide binding;GO:0003723//RNA binding	-
Unigene54178_H1	324	1332	230.452	gi|66823577|ref|XP_645143.1|	55.1	1e-06	hypothetical protein DDB_G0272356 [Dictyostelium discoideum AX4] >gi|60473384|gb|EAL71330.1| hypothetical protein DDB_G0272356 [Dictyostelium discoideum AX4]	--	--	--	--	sp|P27214|ANX11_BOVIN	47	1e-05	Annexin A11 OS=Bos taurus GN=ANXA11 PE=1 SV=1	--	--	--	--	--	K04705	3e-06	50.4	cbr:CBG04026	signal transducing adaptor molecule	-	-	-
CL3293.Contig2_H1	393	1610	229.644	--	--	--	--	--	--	--	--	--	--	--	--	--	--	--	--	--	--	--	--	--	--	-	-	-
Unigene152_H1	416	1695	228.401	--	--	--	--	gi|298904257|emb|FQ218973.1|	69.9	8e-09	Rattus norvegicus TL0ABA48YL07 mRNA sequence	--	--	--	--	--	--	--	--	--	--	--	--	--	--	-	-	-
Unigene29175_H1	288	1171	227.922	--	--	--	--	--	--	--	--	--	--	--	--	--	--	--	--	--	--	--	--	--	--	-	-	-
CL43006.Contig11_H1	2364	9576	227.069	gi|262213552|gb|ACY36003.1|	208.8	1e-51	myosin regulatory light chain [Fasciola hepatica]	gi|852073|emb|Z48474.1|	93.7	3e-15	A.californica partial mRNA for N-terminus of regulatory myosin light chain	sp|P08052|MLR_TODPA	202	4e-51	Myosin regulatory light chain LC-2, mantle muscle OS=Todarodes pacificus PE=1 SV=1	SPAC3A12.14	87.8	8e-17	COG5126	Ca2+-binding protein (EF-Hand superfamily)	K12757	1e-42	175	dre:337084	myosin regulatory light chain 12	-	GO:0005509//calcium ion binding;GO:0003774//motor activity	GO:0016459//myosin complex
CL2678.Contig5_H1	2591	10456	226.214	gi|390350419|ref|XP_786991.2|	87.4	3e-15	PREDICTED: protein GTLF3B-like [Strongylocentrotus purpuratus]	gi|345317906|ref|XM_001518229.2|	125	1e-24	PREDICTED: Ornithorhynchus anatinus 40S ribosomal protein S27-like (LOC100088659), mRNA	sp|P24051|RS27L_RAT	78.6	7e-14	40S ribosomal protein S27-like OS=Rattus norvegicus GN=Rps27l PE=1 SV=3	SPBC1685.10	56.2	3e-07	COG2051	Ribosomal protein S27E	K06975	1e-15	86.3	spu:581921		GO:0045727//positive regulation of translation;GO:0042771//intrinsic apoptotic signaling pathway in response to DNA damage by p53 class mediator;GO:0031571//mitotic cell cycle G1/S transition DNA damage checkpoint;GO:0006281//DNA repair	GO:0008494//translation activator activity;GO:0008656//cysteine-type endopeptidase activator activity involved in apoptotic process	GO:0005634//nucleus
CL45526.Contig7_H1	1650	6645	225.753	gi|156375221|ref|XP_001629980.1|	112.8	4e-23	predicted protein [Nematostella vectensis] >gi|156216992|gb|EDO37917.1| predicted protein [Nematostella vectensis]	gi|125743133|gb|EF382747.1|	61.9	8e-06	Oncopeltus fasciatus clone of-39 ribosome-associated membrane protein mRNA, complete cds	sp|Q6TAW2|SERP2_MOUSE	105	3e-22	Stress-associated endoplasmic reticulum protein 2 OS=Mus musculus GN=Serp2 PE=2 SV=2	--	--	--	--	--	--	--	--	--	--	GO:0001501//skeletal system development;GO:0009791//post-embryonic development;GO:0015031//protein transport;GO:0010259//multicellular organismal aging;GO:0045727//positive regulation of translation;GO:0048644//muscle organ morphogenesis;GO:0046622//positive regulation of organ growth;GO:0006006//glucose metabolic process;GO:0055085//transmembrane transport;GO:0060124//positive regulation of grow…	-	GO:0016021//integral to membrane;GO:0005789//endoplasmic reticulum membrane
Unigene54136_H1	216	868	225.262	--	--	--	--	--	--	--	--	--	--	--	--	--	--	--	--	--	--	--	--	--	--	-	-	-
Unigene30311_H1	1907	7641	224.606	gi|45384000|ref|NP_990596.1|	201.4	1e-49	nucleolin [Gallus gallus] >gi|128840|sp|P15771.1|NUCL_CHICK RecName: Full=Nucleolin; AltName: Full=Protein C23	gi|388254332|gb|JQ862101.1|	93.7	3e-15	Labeo rohita microsatellite CTG_022614 sequence	sp|P15771|NUCL_CHICK	201	5e-51	Nucleolin OS=Gallus gallus GN=NCL PE=1 SV=1	YOR054c	91.3	5e-18	COG0452	Phosphopantothenoylcysteine synthetase/decarboxylase	K11294	2e-50	201	gga:396201	nucleolin	-	GO:0003676//nucleic acid binding	GO:0044424//intracellular part
CL613.Contig9_H1	761	3045	224.298	--	--	--	--	--	--	--	--	--	--	--	--	--	--	--	--	--	--	--	--	--	--	-	-	-
CL3030.Contig7_H1	1653	6609	224.122	gi|260809282|ref|XP_002599435.1|	77.4	2e-12	hypothetical protein BRAFLDRAFT_106578 [Branchiostoma floridae] >gi|229284713|gb|EEN55447.1| hypothetical protein BRAFLDRAFT_106578 [Branchiostoma floridae]	--	--	--	--	sp|P09593|SANT_PLAFV	70.1	1e-11	S-antigen protein OS=Plasmodium falciparum (isolate v1) PE=4 SV=1	--	--	--	--	--	K06237	2e-11	50.1	tgu:100226545	collagen, type IV, alpha	-	-	-
CL20943.Contig3_H1	1317	5258	223.798	gi|158187746|gb|ABW23162.1|	129	4e-28	ribosomal protein rpl7 [Arenicola marina]	gi|22758863|gb|AF526208.1|	115	5e-22	Argopecten irradians isolate iolsaicl25ct43cn48 ribosomal protein L7 mRNA, partial cds	sp|O01802|RL7_CAEEL	121	3e-27	60S ribosomal protein L7 OS=Caenorhabditis elegans GN=rpl-7 PE=1 SV=1	YGL076c	76.6	2e-18	COG1841	Ribosomal protein L30/L7E	K02937	2e-28	127	nvi:100122272	large subunit ribosomal protein L7e	-	-	-
Unigene22849_H1	2509	10003	223.487	gi|405959119|gb|EKC25184.1|	155.6	1e-35	60S ribosomal protein L3, partial [Crassostrea gigas]	gi|328713404|ref|XM_001951007.2|	143	4e-30	PREDICTED: Acyrthosiphon pisum 60S ribosomal protein L3-like (LOC100168765), mRNA	sp|P27659|RL3_MOUSE	383	1e-105	60S ribosomal protein L3 OS=Mus musculus GN=Rpl3 PE=2 SV=3	SPAPB8E5.06c	315	2e-85	COG0087	Ribosomal protein L3	K02925	5e-112	367	bmy:Bm1_13895	large subunit ribosomal protein L3e	GO:0006412//translation	-	GO:0043232;GO:0044444//cytoplasmic part
CL49466.Contig2_H1	244	961	220.778	gi|357609794|gb|EHJ66678.1|	171	1e-41	hypothetical protein KGM_08771 [Danaus plexippus]	gi|390356349|ref|XM_779192.3|	194	1e-46	PREDICTED: Strongylocentrotus purpuratus tubulin alpha-3 chain-like (LOC579058), mRNA	sp|P06605|TBA3_DROME	170	6e-43	Tubulin alpha-3 chain OS=Drosophila melanogaster GN=alphaTub84D PE=2 SV=1	SPBC800.05c	123	9e-29	COG5023	Tubulin	K07374	2e-42	170	tca:656649	tubulin alpha	GO:0055085//transmembrane transport;GO:0006200//ATP catabolic process;GO:0051258//protein polymerization;GO:0006184//GTP catabolic process;GO:0007018//microtubule-based movement	GO:0042626//ATPase activity, coupled to transmembrane movement of substances;GO:0005524//ATP binding;GO:0003924//GTPase activity;GO:0005198//structural molecule activity;GO:0005525//GTP binding	GO:0016021//integral to membrane;GO:0005874//microtubule;GO:0005737//cytoplasm
CL224.Contig3_H1	707	2783	220.656	--	--	--	--	--	--	--	--	--	--	--	--	--	--	--	--	--	--	--	--	--	--	-	-	-
Unigene15441_H1	1339	5253	219.912	gi|401429142|ref|XP_003879053.1|	24.3	6e-06	proteophosphoglycan ppg1 [Leishmania mexicana MHOM/GT/2001/U1103] >gi|322495303|emb|CBZ30607.1| proteophosphoglycan ppg1 [Leishmania mexicana MHOM/GT/2001/U1103]	--	--	--	--	--	--	--	--	--	--	--	--	--	--	--	--	--	--	-	-	-
CL46507.Contig1_H1	2294	8989	219.654	gi|147906779|ref|NP_001091357.1|	37.4	1e-10	uncharacterized protein LOC100037197 precursor [Xenopus laevis] >gi|125858609|gb|AAI29644.1| LOC100037197 protein [Xenopus laevis]	--	--	--	--	sp|Q61955|KLK8_MOUSE	59.3	2e-11	Kallikrein-8 OS=Mus musculus GN=Klk8 PE=1 SV=1	YPO2725	50.1	1e-06	COG3501	Uncharacterized protein conserved in bacteria	K08650	6e-11	58.2	ecb:100067301	kallikrein 8 (neuropsin/ovasin) [EC:3.4.21.118]	GO:0009611//response to wounding;GO:0048812//neuron projection morphogenesis;GO:0065008;GO:0050808//synapse organization;GO:0019226//transmission of nerve impulse;GO:0051128//regulation of cellular component organization;GO:0051960//regulation of nervous system development;GO:0048523//negative regulation of cellular process	GO:0008236//serine-type peptidase activity	GO:0005576//extracellular region
CL8092.Contig9_H1	1259	4916	218.881	gi|405975744|gb|EKC40292.1|	374.4	6e-102	Eukaryotic translation initiation factor 3 subunit F [Crassostrea gigas]	gi|348519969|ref|XM_003447454.1|	65.9	4e-07	PREDICTED: Oreochromis niloticus eukaryotic translation initiation factor 3 subunit F-like (LOC100693350), mRNA	sp|A5A6I3|EIF3F_PANTR	325	1e-88	Eukaryotic translation initiation factor 3 subunit F OS=Pan troglodytes GN=EIF3F PE=2 SV=1	SPBC4C3.07	181	3e-45	COG1310	Predicted metal-dependent protease of the PAD1/JAB1 superfamily	K03249	4e-92	338	bfo:BRAFLDRAFT_117936	translation initiation factor 3 subunit F	-	-	-
CL15973.Contig2_H1	3498	13654	218.807	gi|405959640|gb|EKC25653.1|	1486.1	0	Transitional endoplasmic reticulum ATPase [Crassostrea gigas]	gi|327288854|ref|XM_003229092.1|	708	0	PREDICTED: Anolis carolinensis transitional endoplasmic reticulum ATPase-like (LOC100554912), mRNA	sp|P46462|TERA_RAT	1427	0	Transitional endoplasmic reticulum ATPase OS=Rattus norvegicus GN=Vcp PE=1 SV=3	YDL126c	1147	0	COG0464	ATPases of the AAA+ class	K13525	0	1431	gga:427410	transitional endoplasmic reticulum ATPase	GO:0030433//ER-associated protein catabolic process;GO:0006919//activation of cysteine-type endopeptidase activity involved in apoptotic process;GO:0006302//double-strand break repair;GO:0032436//positive regulation of proteasomal ubiquitin-dependent protein catabolic process;GO:0016567//protein ubiquitination;GO:0006888//ER to Golgi vesicle-mediated transport;GO:0030970//retrograde protein trans…	GO:0005102//receptor binding;GO:0031593//polyubiquitin binding;GO:0019904//protein domain specific binding;GO:0042802//identical protein binding;GO:0019903//protein phosphatase binding;GO:0008289//lipid binding;GO:0032403//protein complex binding;GO:0016887//ATPase activity;GO:0005524//ATP binding	GO:0005730//nucleolus;GO:0005829//cytosol;GO:0000502//proteasome complex;GO:0005783//endoplasmic reticulum
CL6560.Contig1_H1	1011	3943	218.624	--	--	--	--	--	--	--	--	--	--	--	--	--	--	--	--	--	--	--	--	--	--	-	-	-
Unigene26699_H1	4630	17968	217.541	gi|348510443|ref|XP_003442755.1|	611.3	1e-172	PREDICTED: nucleolar protein 56 [Oreochromis niloticus]	gi|344279448|ref|XM_003411452.1|	135	2e-27	PREDICTED: Loxodonta africana nucleolar protein 56-like (LOC100669477), mRNA	sp|Q3SZ63|NOP56_BOVIN	588	5e-167	Nucleolar protein 56 OS=Bos taurus GN=NOP56 PE=2 SV=1	SPBC646.10c	473	1e-132	COG1498	Protein implicated in ribosomal biogenesis, Nop56p homolog	K14564	4e-172	607	isc:IscW_ISCW006002	nucleolar protein 56	GO:0007507//heart development	-	-
CL8579.Contig1_H1	802	3111	217.444	gi|348510801|ref|XP_003442933.1|	209.1	1e-52	PREDICTED: eukaryotic translation initiation factor 5A-1-like [Oreochromis niloticus]	gi|211909540|gb|EU916931.2|	95.6	3e-16	Ctenopharyngodon idella eukaryotic translation initiation factor 5A mRNA, complete cds	sp|P10160|IF5A1_RABIT	193	3e-49	Eukaryotic translation initiation factor 5A-1 OS=Oryctolagus cuniculus GN=EIF5A PE=1 SV=2	YJR047c	177	2e-44	COG0231	Translation elongation factor P (EF-P)/translation initiation factor 5A (eIF-5A)	K03263	1e-50	200	nve:NEMVE_v1g176002	translation initiation factor 5A	GO:0006406//mRNA export from nucleus;GO:0006611//protein export from nucleus;GO:0008284//positive regulation of cell proliferation;GO:0008612//peptidyl-lysine modification to hypusine;GO:0006917//induction of apoptosis;GO:0045901//positive regulation of translational elongation;GO:0043687//post-translational protein modification	GO:0003746//translation elongation factor activity;GO:0047485//protein N-terminus binding;GO:0017070//U6 snRNA binding	GO:0005829//cytosol;GO:0005643//nuclear pore;GO:0005642//annulate lamellae;GO:0005783//endoplasmic reticulum
Unigene22811_H1	2318	8933	216.026	gi|126697470|gb|ABO26692.1|	66.6	6e-09	sulfatase 1A precursor [Haliotis discus discus]	gi|30407147|emb|AL844502.1|	69.9	5e-08	Plasmodium falciparum 3D7 chromosome 3	sp|P50429|ARSB_MOUSE	144	2e-49	Arylsulfatase B OS=Mus musculus GN=Arsb PE=2 SV=3	CC1172	69.3	3e-21	COG3119	Arylsulfatase A and related enzymes	K01135	6e-49	144	mmu:11881	arylsulfatase B [EC:3.1.6.12]	GO:0050896//response to stimulus	GO:0008484//sulfuric ester hydrolase activity	GO:0043231//intracellular membrane-bounded organelle;GO:0044444//cytoplasmic part
CL19493.Contig5_H1	716	2759	216.003	gi|405966837|gb|EKC32072.1|	124	5e-27	dpy-30-like protein [Crassostrea gigas]	gi|156400161|ref|XM_001638819.1|	69.9	1e-08	Nematostella vectensis predicted protein (NEMVEDRAFT_v1g239717) mRNA, complete cds	sp|Q9C005|DPY30_HUMAN	112	8e-25	Protein dpy-30 homolog OS=Homo sapiens GN=DPY30 PE=1 SV=1	--	--	--	--	--	K14965	9e-25	114	bfo:BRAFLDRAFT_202721	protein dpy-30	GO:0051568//histone H3-K4 methylation;GO:0006351//transcription, DNA-dependent;GO:0016197//endosomal transport	GO:0042803//protein homodimerization activity	GO:0048188//Set1C/COMPASS complex;GO:0005802//trans-Golgi network
CL29461.Contig3_H1	227	874	215.828	--	--	--	--	--	--	--	--	--	--	--	--	--	--	--	--	--	--	--	--	--	--	-	-	-
CL1276.Contig11_H1	1223	4706	215.699	gi|405952541|gb|EKC20339.1|	58.2	9e-07	Chitotriosidase-1 [Crassostrea gigas]	--	--	--	--	sp|Q02817|MUC2_HUMAN	66.2	1e-10	Mucin-2 OS=Homo sapiens GN=MUC2 PE=1 SV=2	--	--	--	--	--	K05030	4e-11	69.7	cin:100175971	calcium-activated chloride channel family member 4	-	-	-
Unigene67983_H1	527	2017	214.544	--	--	--	--	--	--	--	--	--	--	--	--	--	--	--	--	--	--	--	--	--	--	-	-	-
CL7922.Contig8_H1	1998	7628	214.012	gi|256861425|gb|ACV32415.1|	23.1	8e-27	ornithine decarboxylase antizyme [Haliotis diversicolor]	gi|256861424|gb|FJ809756.1|	73.8	3e-09	Haliotis diversicolor ornithine decarboxylase antizyme (ODCAZ) mRNA, complete cds	sp|O42148|OAZ1_CHICK	87	4e-20	Ornithine decarboxylase antizyme 1 OS=Gallus gallus GN=OAZ PE=2 SV=3	--	--	--	--	--	K12752	2e-15	73.2	ame:551149	myosin light chain, invertebrate	-	GO:0008073//ornithine decarboxylase inhibitor activity	-
Unigene17864_H1	514	1948	212.446	--	--	--	--	--	--	--	--	--	--	--	--	--	--	--	--	--	--	--	--	--	--	-	-	-
CL30559.Contig1_H1	1230	4652	212.01	--	--	--	--	--	--	--	--	--	--	--	--	--	--	--	--	--	--	--	--	--	--	-	-	-
CL20979.Contig7_H1	623	2356	211.987	gi|240849239|ref|NP_001155753.1|	223.4	5e-57	ribosomal protein L11e-like [Acyrthosiphon pisum] >gi|239788136|dbj|BAH70761.1| ACYPI008302 [Acyrthosiphon pisum]	gi|308322072|gb|GU588218.1|	220	5e-54	Ictalurus furcatus clone CBZF14977 60S ribosomal protein l11 (RL11) mRNA, complete cds	sp|Q90YV7|RL11_ICTPU	215	6e-56	60S ribosomal protein L11 OS=Ictalurus punctatus GN=rpl11 PE=2 SV=3	SPBC17G9.10	182	4e-46	COG0094	Ribosomal protein L5	K02868	8e-58	223	api:100163690	large subunit ribosomal protein L11e	GO:0006917//induction of apoptosis;GO:0042593//glucose homeostasis;GO:0030218//erythrocyte differentiation;GO:0009790//embryo development	-	GO:0030529//ribonucleoprotein complex
CL445.Contig2_H1	1086	4090	211.113	gi|405967947|gb|EKC33061.1|	90.9	1e-16	Transgelin-2 [Crassostrea gigas]	--	--	--	--	--	--	--	--	--	--	--	--	--	--	--	--	--	--	-	-	-
CL49020.Contig1_H1	1229	4628	211.088	gi|111606654|gb|ABH10674.1|	206.1	2e-51	allograft inflammatory factor [Haliotis discus hannai]	gi|215398882|gb|FJ435175.1|	89.7	3e-14	Haliotis discus discus allograft inflamatory factor mRNA, complete cds	sp|P55008|AIF1_HUMAN	145	2e-34	Allograft inflammatory factor 1 OS=Homo sapiens GN=AIF1 PE=1 SV=1	--	--	--	--	--	K10840	2e-06	54.3	rno:84593	centrin-2	-	-	-
Unigene58341_H1	227	853	210.642	--	--	--	--	gi|71795827|gb|AC164556.2|	71.9	1e-09	Mus musculus BAC clone RP23-334L9 from chromosome 12, complete sequence	--	--	--	--	--	--	--	--	--	--	--	--	--	--	-	-	-
Unigene7935_H1	792	2972	210.351	gi|321462555|gb|EFX73577.1|	32.3	5e-06	hypothetical protein DAPPUDRAFT_307666 [Daphnia pulex]	--	--	--	--	sp|Q25055|HOL3_HOLDI	37	1e-06	Holotricin-3 OS=Holotrichia diomphalia PE=1 SV=2	--	--	--	--	--	K09560	5e-06	38.1	spu:578179	suppressor of tumorigenicity protein 13	-	-	-
CL7120.Contig3_H1	968	3632	210.326	--	--	--	--	gi|68533931|gb|BC099364.1|	67.9	7e-08	Xenopus laevis cDNA clone IMAGE:6877404	--	--	--	--	--	--	--	--	--	K04725	5e-06	52.4	ssc:100037300	E3 ubiquitin-protein ligase XIAP	-	-	-
CL11390.Contig2_H1	416	1558	209.94	gi|149287094|gb|ABR23446.1|	82	8e-15	40S ribosomal protein S29 [Ornithodoros parkeri]	--	--	--	--	sp|Q4PM47|RS29_IXOSC	82	3e-16	40S ribosomal protein S29 OS=Ixodes scapularis GN=RpS29 PE=3 SV=1	YLR388w	63.9	8e-11	COG0199	Ribosomal protein S14	K02980	5e-15	79.7	ame:725147	small subunit ribosomal protein S29e	GO:0006412//translation;GO:0048666//neuron development	GO:0003735//structural constituent of ribosome	GO:0022627//cytosolic small ribosomal subunit
CL9322.Contig4_H1	806	3017	209.827	gi|261289479|ref|XP_002604716.1|	56.6	1e-06	hypothetical protein BRAFLDRAFT_80311 [Branchiostoma floridae] >gi|229290044|gb|EEN60726.1| hypothetical protein BRAFLDRAFT_80311 [Branchiostoma floridae]	--	--	--	--	sp|Q4V885|COL12_RAT	82.4	1e-15	Collectin-12 OS=Rattus norvegicus GN=Colec12 PE=2 SV=1	--	--	--	--	--	K06560	1e-17	90.5	bfo:BRAFLDRAFT_80311	mannose receptor, C type	GO:0050896//response to stimulus	-	-
Unigene4268_H1	843	3149	209.395	gi|187175309|ref|NP_001119671.1|	72	3e-11	stunted-like isoform A [Acyrthosiphon pisum]	--	--	--	--	sp|P29418|ATP5E_RAT	56.2	8e-08	ATP synthase subunit epsilon, mitochondrial OS=Rattus norvegicus GN=Atp5e PE=1 SV=2	--	--	--	--	--	K02135	5e-12	72	api:100144904	F-type H+-transporting ATPase subunit epsilon [EC:3.6.3.14]	-	GO:0015078//hydrogen ion transmembrane transporter activity	-
CL40007.Contig1_H1	2097	7799	208.479	gi|47229654|emb|CAG06850.1|	127.9	1e-27	unnamed protein product [Tetraodon nigroviridis]	gi|34328285|ref|NM_023374.3|	212	4e-51	Mus musculus succinate dehydrogenase complex, subunit B, iron sulfur (Ip) (Sdhb), nuclear gene encoding mitochondrial protein, mRNA >gi|30354321|gb|BC051934.1| Mus musculus succinate dehydrogenase complex, subunit B, iron sulfur (Ip), mRNA (cDNA clone MGC:62176 IMAGE:5688898), complete cds	sp|Q9YHT2|DHSB_CHICK	183	2e-79	Succinate dehydrogenase [ubiquinone] iron-sulfur subunit, mitochondrial OS=Gallus gallus GN=SDHB PE=1 SV=1	RC0069	162	7e-68	COG0479	Succinate dehydrogenase/fumarate reductase, Fe-S protein subunit	K00235	7e-79	183	gga:770063	succinate dehydrogenase (ubiquinone) iron-sulfur subunit [EC:1.3.5.1]	GO:0006810//transport;GO:0022900//electron transport chain;GO:0006099//tricarboxylic acid cycle	GO:0048039//ubiquinone binding;GO:0051537//2 iron, 2 sulfur cluster binding;GO:0046872//metal ion binding;GO:0009055//electron carrier activity;GO:0051539//4 iron, 4 sulfur cluster binding;GO:0051538//3 iron, 4 sulfur cluster binding;GO:0008177//succinate dehydrogenase (ubiquinone) activity	GO:0005749//mitochondrial respiratory chain complex II
CL44154.Contig8_H1	752	2796	208.421	--	--	--	--	--	--	--	--	--	--	--	--	--	--	--	--	--	--	--	--	--	--	-	-	-
CL49613.Contig6_H1	751	2782	207.653	--	--	--	--	--	--	--	--	--	--	--	--	--	--	--	--	--	--	--	--	--	--	-	-	-
CL8932.Contig3_H1	1235	4573	207.566	gi|160550175|gb|ABX44792.1|	30.4	9e-25	putative 40S ribosomal protein RPS19 [Flustra foliacea]	--	--	--	--	sp|Q8ITC3|RS19_AEQIR	113	1e-24	40S ribosomal protein S19 OS=Aequipecten irradians GN=RPS19 PE=2 SV=1	YOL121c	62	3e-13	COG2238	Ribosomal protein S19E (S16A)	K02966	3e-19	96.7	dan:Dana_GF17022	small subunit ribosomal protein S19e	GO:0019083//viral transcription;GO:0031018//endocrine pancreas development;GO:0015669//gas transport;GO:0006364//rRNA processing;GO:0006414//translational elongation;GO:0051272//positive regulation of cellular component movement;GO:0030218//erythrocyte differentiation;GO:0042274//ribosomal small subunit biogenesis;GO:0009991//response to extracellular stimulus;GO:0006415//translational termination	GO:0003723//RNA binding;GO:0003735//structural constituent of ribosome;GO:0005515//protein binding	GO:0005730//nucleolus;GO:0022627//cytosolic small ribosomal subunit
Unigene10980_H1	396	1462	206.954	--	--	--	--	--	--	--	--	--	--	--	--	--	--	--	--	--	--	--	--	--	--	-	-	-
CL16524.Contig2_H1	1532	5648	206.661	--	--	--	--	gi|393250348|ref|NG_032815.1|	61.9	7e-06	Homo sapiens lin-28 homolog B (C. elegans) (LIN28B), RefSeqGene on chromosome 6	--	--	--	--	--	--	--	--	--	--	--	--	--	--	-	-	-
CL14002.Contig2_H1	633	2328	206.159	gi|339238085|ref|XP_003380597.1|	78.2	2e-13	elongation factor 1-alpha [Trichinella spiralis] >gi|316976495|gb|EFV59785.1| elongation factor 1-alpha [Trichinella spiralis]	gi|195436556|ref|XM_002066198.1|	97.6	5e-17	Drosophila willistoni GK22048 (Dwil\GK22048), mRNA	sp|P27592|EF1A_ONCVO	75.5	8e-14	Elongation factor 1-alpha OS=Onchocerca volvulus PE=2 SV=1	YPR080w	73.2	3e-13	COG5256	Translation elongation factor EF-1alpha (GTPase)	K03231	4e-14	78.2	tsp:Tsp_06754	elongation factor 1-alpha	GO:0006414//translational elongation;GO:0006184//GTP catabolic process	GO:0003746//translation elongation factor activity;GO:0003924//GTPase activity;GO:0005525//GTP binding	GO:0005737//cytoplasm
CL25149.Contig1_H1	1296	4750	205.452	gi|291239276|ref|XP_002739549.1|	363.2	1e-98	PREDICTED: ATP synthase, H+ transporting, mitochondrial F1 complex, gamma subunit isoform H (heart)-like [Saccoglossus kowalevskii]	gi|348521211|ref|XM_003448072.1|	111	7e-21	PREDICTED: Oreochromis niloticus ATP synthase subunit gamma, mitochondrial-like (LOC100705947), mRNA	sp|O01666|ATPG_DROME	340	5e-93	ATP synthase subunit gamma, mitochondrial OS=Drosophila melanogaster GN=ATPsyn-gamma PE=2 SV=2	SPBC1734.13	191	2e-48	COG0224	F0F1-type ATP synthase, gamma subunit	K02136	2e-97	356	isc:IscW_ISCW023477	F-type H+-transporting ATPase subunit gamma [EC:3.6.3.14]	GO:0015986//ATP synthesis coupled proton transport;GO:0006911//phagocytosis, engulfment	GO:0008553//hydrogen-exporting ATPase activity, phosphorylative mechanism;GO:0046933//hydrogen ion transporting ATP synthase activity, rotational mechanism;GO:0005524//ATP binding;GO:0046961//proton-transporting ATPase activity, rotational mechanism	GO:0000275//mitochondrial proton-transporting ATP synthase complex, catalytic core F(1);GO:0005811//lipid particle
CL49568.Contig1_H1	292	1070	205.411	--	--	--	--	--	--	--	--	--	--	--	--	--	--	--	--	--	--	--	--	--	--	-	-	-
Unigene4486_H1	2038	7461	205.218	gi|49066052|sp|Q95NR9.3|CALM_METSE	296.6	3e-78	RecName: Full=Calmodulin; Short=CaM >gi|14588595|dbj|BAB61794.1| calmodulin [Metridium senile] >gi|14588599|dbj|BAB61796.1| calmodulin [Metridium senile] >gi|156066422|gb|ABU43070.1| calmodulin [Haliotis diversicolor] >gi|169245993|gb|ACA51013.1| calmodulin [Acropora muricata] >gi|206814475|gb|ACI22622.1| calmodulin [Hyriopsis schlegelii]	gi|402693480|ref|NM_001046249.2|	535	1e-148	Bos taurus calmodulin 3 (phosphorylase kinase, delta) (CALM3), mRNA	sp|Q95NR9|CALM_METSE	296	1e-79	Calmodulin OS=Metridium senile PE=1 SV=3	SPAC3A12.14	231	4e-60	COG5126	Ca2+-binding protein (EF-Hand superfamily)	K02183	4e-79	296	nve:NEMVE_v1g239788	calmodulin	GO:0016062//adaptation of rhodopsin mediated signaling;GO:0016060//metarhodopsin inactivation;GO:0007099//centriole replication;GO:0051383//kinetochore organization;GO:0007052//mitotic spindle organization;GO:0051533//positive regulation of NFAT protein import into nucleus;GO:0008049//male courtship behavior;GO:0007616//long-term memory;GO:0007528//neuromuscular junction development;GO:0006468//p…	GO:0070855//myosin VI head/neck binding;GO:0004683//calmodulin-dependent protein kinase activity;GO:0005509//calcium ion binding;GO:0005516//calmodulin binding;GO:0005524//ATP binding	GO:0016028//rhabdomere;GO:0048786//presynaptic active zone;GO:0005737//cytoplasm;GO:0045211//postsynaptic membrane;GO:0031476//myosin VI complex;GO:0030425//dendrite;GO:0030424//axon;GO:0005875//microtubule associated complex;GO:0005886//plasma membrane;GO:0000922//spindle pole;GO:0005954//calcium- and calmodulin-dependent protein kinase complex
CL5338.Contig8_H1	979	3574	204.642	--	--	--	--	--	--	--	--	--	--	--	--	--	--	--	--	--	--	--	--	--	--	-	-	-
CL5934.Contig10_H1	1550	5642	204.044	--	--	--	--	--	--	--	--	--	--	--	--	--	--	--	--	--	--	--	--	--	--	-	-	-
Unigene57180_H1	439	1589	202.9	gi|71983649|ref|NP_001024414.1|	68.9	7e-11	Protein NAS-37, isoform b [Caenorhabditis elegans] >gi|60222930|emb|CAI58633.1| Protein NAS-37, isoform b [Caenorhabditis elegans] >gi|62361678|gb|AAX81408.1| extracellular matrix metalloprotease [Caenorhabditis elegans]	--	--	--	--	sp|Q93243|NAS37_CAEEL	67	1e-11	Zinc metalloproteinase nas-37 OS=Caenorhabditis elegans GN=nas-37 PE=1 SV=2	--	--	--	--	--	K04659	2e-09	61.6	dre:100535241	thrombospondin	GO:0010171//body morphogenesis;GO:0042395//ecdysis, collagen and cuticulin-based cuticle;GO:0040015//negative regulation of multicellular organism growth;GO:0040002//collagen and cuticulin-based cuticle development	GO:0046872//metal ion binding;GO:0016787//hydrolase activity	GO:0005576//extracellular region
Unigene11619_H1	2195	7898	201.699	gi|93139010|gb|ABE99842.1|	122.9	6e-26	ferritin [Crassostrea ariakensis]	gi|356984409|gb|JN413221.1|	281	6e-72	Reishia clavigera clone GS37 ferritin mRNA, partial cds	sp|P42577|FRIS_LYMST	136	6e-39	Soma ferritin OS=Lymnaea stagnalis PE=2 SV=2	ECU06g1380	54.7	7e-07	COG1528	Ferritin-like protein	K00522	4e-36	127	bfo:BRAFLDRAFT_114663	ferritin heavy chain [EC:1.16.3.1]	-	GO:0005488//binding	-
CL11013.Contig7_H1	1252	4499	201.434	--	--	--	--	--	--	--	--	--	--	--	--	--	--	--	--	--	--	--	--	--	--	-	-	-
CL49122.Contig2_H1	493	1769	201.142	gi|148682710|gb|EDL14657.1|	55.1	1e-06	mCG49614, isoform CRA_b [Mus musculus]	gi|13649521|gb|AF267184.1|AF267184	172	9e-40	Jakoba libera clone 3 beta-tubulin gene, partial cds	sp|P11833|TBB_PARLI	89.7	1e-31	Tubulin beta chain OS=Paracentrotus lividus PE=2 SV=1	ECU03g0820i	73.2	6e-24	COG5023	Tubulin	K07375	3e-31	90.1	dre:554127	tubulin beta	GO:0009987//cellular process	-	GO:0044424//intracellular part
Unigene6068_H1	235	843	201.086	--	--	--	--	--	--	--	--	--	--	--	--	--	--	--	--	--	--	--	--	--	--	-	-	-
CL24720.Contig1_H1	472	1692	200.946	--	--	--	--	gi|78190219|gb|AC167017.4|	69.9	9e-09	Mus musculus BAC clone RP24-86L13 from chromosome 9, complete sequence	--	--	--	--	--	--	--	--	--	--	--	--	--	--	-	-	-
CL84.Contig2_H1	1348	4820	200.438	--	--	--	--	--	--	--	--	--	--	--	--	--	--	--	--	--	--	--	--	--	--	-	-	-
Unigene40056_H1	359	1280	199.865	--	--	--	--	--	--	--	--	--	--	--	--	--	--	--	--	--	--	--	--	--	--	-	-	-
CL43455.Contig3_H1	7736	27471	199.058	gi|318609972|dbj|BAJ61596.1|	81.6	6e-13	paramyosin [Haliotis discus discus]	gi|318609971|dbj|AB571843.1|	208	3e-49	Haliotis discus discus hald2 mRNA for paramyosin, complete cds	sp|O96064|MYSP_MYTGA	300	0	Paramyosin OS=Mytilus galloprovincialis PE=2 SV=1	CPn0057	239	5e-62	COG0605	Superoxide dismutase	K04564	4e-88	328	gga:374042	superoxide dismutase, Fe-Mn family [EC:1.15.1.1]	-	-	GO:0016459//myosin complex;GO:0005737//cytoplasm
CL49487.Contig1_H1	2210	7810	198.098	--	--	--	--	gi|375205670|gb|JN747960.1|	69.9	4e-08	Cyprinus carpio clone 533967 microsatellite sequence	--	--	--	--	--	--	--	--	--	--	--	--	--	--	-	-	-
CL16299.Contig7_H1	905	3192	197.713	--	--	--	--	--	--	--	--	--	--	--	--	--	--	--	--	--	--	--	--	--	--	-	-	-
CL47881.Contig4_H1	910	3208	197.613	--	--	--	--	--	--	--	--	--	--	--	--	--	--	--	--	--	--	--	--	--	--	-	-	-
CL355.Contig3_H1	3686	12977	197.352	gi|281211360|gb|EFA85525.1|	114	5e-23	hypothetical protein PPL_01482 [Polysphondylium pallidum PN500]	--	--	--	--	sp|Q6PZE0|MUC19_MOUSE	124	2e-27	Mucin-19 OS=Mus musculus GN=Muc19 PE=2 SV=2	YPO2725	61.6	9e-09	COG3501	Uncharacterized protein conserved in bacteria	K10955	8e-31	137	tgu:100220116	intestinal mucin-2	-	-	-
CL10861.Contig9_H1	5132	18051	197.168	gi|281833718|gb|ADA77517.1|	629	0	thioester-containing protein-F [Chlamys farreri]	gi|354682192|gb|JN105871.1|	65.9	2e-06	Strombus gigas putative thiolester protein II-like mRNA, partial sequence	sp|Q6YHK3|CD109_HUMAN	415	0	CD109 antigen OS=Homo sapiens GN=CD109 PE=1 SV=2	--	--	--	--	--	K06530	0	410	ptr:462825	CD109 antigen	-	-	-
CL7545.Contig4_H1	478	1675	196.43	--	--	--	--	--	--	--	--	--	--	--	--	--	--	--	--	--	--	--	--	--	--	-	-	-
CL7048.Contig4_H1	2338	8177	196.052	--	--	--	--	--	--	--	--	--	--	--	--	--	--	--	--	--	--	--	--	--	--	-	-	-
CL45288.Contig2_H1	1520	5310	195.827	--	--	--	--	gi|354798761|gb|JN963262.1|	67.9	1e-07	Mus musculus targeted non-conditional, lacZ-tagged mutant allele Zfp13:tm1e(EUCOMM)Hmgu; transgenic	--	--	--	--	--	--	--	--	--	--	--	--	--	--	-	-	-
CL2226.Contig3_H1	982	3412	194.769	gi|405977264|gb|EKC41723.1|	311.2	4e-83	Chromobox-like protein 5 [Crassostrea gigas]	gi|395540369|ref|XM_003772080.1|	93.7	1e-15	PREDICTED: Sarcophilus harrisii chromobox homolog 3, transcript variant 2 (CBX3), mRNA	sp|P83917|CBX1_MOUSE	232	8e-61	Chromobox protein homolog 1 OS=Mus musculus GN=Cbx1 PE=1 SV=1	SPBC428.08c	54.3	3e-07	COG2940	Proteins containing SET domain	K11585	2e-60	233	ptr:468431	chromobox protein 1	GO:0045892//negative regulation of transcription, DNA-dependent	GO:0042802//identical protein binding;GO:0019899//enzyme binding	GO:0005721//centromeric heterochromatin;GO:0001940//male pronucleus;GO:0005720//nuclear heterochromatin;GO:0001939//female pronucleus;GO:0005819//spindle;GO:0010369//chromocenter;GO:0005654//nucleoplasm
Unigene19261_H1	2791	9694	194.7	gi|270014485|gb|EFA10933.1|	376.7	3e-102	hypothetical protein TcasGA2_TC001761 [Tribolium castaneum]	gi|327273727|ref|XM_003221584.1|	125	1e-24	PREDICTED: Anolis carolinensis EF-hand domain family, member A2 (efha2), mRNA	sp|Q9CTY5|EFHA2_MOUSE	349	2e-95	EF-hand domain-containing family member A2 OS=Mus musculus GN=Efha2 PE=2 SV=2	YNL244c	115	4e-25	COG0023	Translation initiation factor 1 (eIF-1/SUI1) and related proteins	K03113	4e-33	144	isc:IscW_ISCW015374	translation initiation factor 1	-	-	-
CL39983.Contig1_H1	2864	9934	194.434	gi|403310255|emb|CCJ09602.1|	146	1e-32	SPARC protein [Patella vulgata]	--	--	--	--	sp|P34714|SPRC_CAEEL	181	8e-45	SPARC OS=Caenorhabditis elegans GN=ost-1 PE=1 SV=1	--	--	--	--	--	K08136	2e-08	62.4	bfo:BRAFLDRAFT_222452	sparc/osteonectin, cwcv and kazal-like domains proteoglycan (testican)	GO:0009792//embryo development ending in birth or egg hatching;GO:0002119//nematode larval development;GO:0040018//positive regulation of multicellular organism growth;GO:0040010//positive regulation of growth rate;GO:0000003//reproduction	-	-
CL6176.Contig10_H1	476	1651	194.429	--	--	--	--	--	--	--	--	--	--	--	--	--	--	--	--	--	--	--	--	--	--	-	-	-
CL32640.Contig5_H1	894	3098	194.252	gi|242046608|ref|XP_002400339.1|	104.8	5e-21	hypothetical protein IscW_ISCW018444 [Ixodes scapularis] >gi|215497610|gb|EEC07104.1| hypothetical protein IscW_ISCW018444 [Ixodes scapularis]	--	--	--	--	sp|Q95JC9|PRP_PIG	96.3	8e-20	Basic proline-rich protein OS=Sus scrofa PE=1 SV=2	XF0818	76.3	7e-14	COG2730	Endoglucanase	K13219	2e-16	86.7	pon:100445899	splicing factor, proline- and glutamine-rich	-	-	-
CL42378.Contig1_H1	942	3246	193.161	gi|322794326|gb|EFZ17446.1|	205.7	2e-51	hypothetical protein SINV_11440 [Solenopsis invicta]	gi|301785739|ref|XM_002928242.1|	167	1e-37	PREDICTED: Ailuropoda melanoleuca mediator of RNA polymerase II transcription subunit 31-like (LOC100483221), mRNA	sp|Q4QR03|MD31A_XENLA	202	7e-52	Mediator of RNA polymerase II transcription subunit 31-A OS=Xenopus laevis GN=med31-a PE=2 SV=2	SPCP31B10.03c	109	8e-24	COG5088	Rad5p-binding protein	K15153	2e-51	203	nvi:100118220	mediator of RNA polymerase II transcription subunit 31	-	-	GO:0016592//mediator complex
Unigene63000_H1	573	1973	193.017	--	--	--	--	--	--	--	--	--	--	--	--	--	--	--	--	--	--	--	--	--	--	-	-	-
CL861.Contig11_H1	1760	6060	193.011	gi|340714572|ref|XP_003395801.1|	34.3	4e-07	PREDICTED: hypothetical protein LOC100649410 [Bombus terrestris]	--	--	--	--	sp|Q8IZJ3|CPMD8_HUMAN	84.7	6e-16	C3 and PZP-like alpha-2-macroglobulin domain-containing protein 8 OS=Homo sapiens GN=CPAMD8 PE=1 SV=2	--	--	--	--	--	--	--	--	--	--	-	-	-
CL45804.Contig2_H1	1242	4272	192.811	gi|195385859|ref|XP_002051622.1|	29.6	4e-10	GJ11201 [Drosophila virilis] >gi|194148079|gb|EDW63777.1| GJ11201 [Drosophila virilis]	--	--	--	--	sp|Q9D1H9|MFAP4_MOUSE	44.3	1e-07	Microfibril-associated glycoprotein 4 OS=Mus musculus GN=Mfap4 PE=1 SV=1	--	--	--	--	--	K15176	4e-08	43.5	dgr:Dgri_GH22725	RNA polymerase-associated protein CTR9	-	-	-
CL5560.Contig8_H1	1221	4195	192.592	--	--	--	--	gi|354791647|gb|JN956148.1|	71.9	6e-09	Mus musculus targeted non-conditional, lacZ-tagged mutant allele Sult1c1:tm1e(KOMP)Wtsi; transgenic	--	--	--	--	--	--	--	--	--	--	--	--	--	--	-	-	-
CL6869.Contig1_H1	1247	4279	192.352	gi|321477681|gb|EFX88639.1|	350.1	1e-94	hypothetical protein DAPPUDRAFT_304712 [Daphnia pulex]	gi|389609842|dbj|AK401911.1|	87.7	1e-13	Papilio xuthus mRNA for rieske iron-sulfur protein, complete cds, sequence id: Px-1791	sp|P13272|UCRI_BOVIN	301	3e-81	Cytochrome b-c1 complex subunit Rieske, mitochondrial OS=Bos taurus GN=UQCRFS1 PE=1 SV=3	YEL024w	223	5e-58	COG0723	Rieske Fe-S protein	K00411	6e-90	331	tca:661125	ubiquinol-cytochrome c reductase iron-sulfur subunit [EC:1.10.2.2]	GO:0055114//oxidation-reduction process	GO:0016679//oxidoreductase activity, acting on diphenols and related substances as donors;GO:0051536//iron-sulfur cluster binding	GO:0016020//membrane
CL48181.Contig5_H1	4794	16442	192.255	gi|405964464|gb|EKC29946.1|	25	4e-49	Arylsulfatase B [Crassostrea gigas]	gi|341605618|gb|JN182221.1|	135	2e-27	Alcithoe jaculoides mitochondrion, partial genome	sp|Q8BM89|ARSJ_MOUSE	121	2e-45	Arylsulfatase J OS=Mus musculus GN=Arsj PE=2 SV=1	CC1172	87.8	2e-16	COG3119	Arylsulfatase A and related enzymes	K12375	5e-45	121	rno:311013	arylsulfatase I/J [EC:3.1.6.-]	-	-	-
Unigene67132_H1	1235	4233	192.134	gi|405970995|gb|EKC35855.1|	213	2e-53	Transcription factor BTF3-like protein 4 [Crassostrea gigas]	gi|327263000|ref|XM_003216262.1|	75.8	4e-10	PREDICTED: Anolis carolinensis transcription factor BTF3-like, transcript variant 2 (LOC100556760), mRNA	sp|Q5M8V0|BT3L4_XENTR	191	2e-48	Transcription factor BTF3 homolog 4 OS=Xenopus tropicalis GN=btf3l4 PE=2 SV=1	--	--	--	--	--	K01527	3e-51	202	isc:IscW_ISCW006277	nascent polypeptide-associated complex subunit beta	-	-	-
CL43006.Contig13_H1	3057	10360	189.97	gi|262213552|gb|ACY36003.1|	33.1	1e-56	myosin regulatory light chain [Fasciola hepatica]	gi|852073|emb|Z48474.1|	93.7	4e-15	A.californica partial mRNA for N-terminus of regulatory myosin light chain	sp|P08052|MLR_TODPA	204	1e-51	Myosin regulatory light chain LC-2, mantle muscle OS=Todarodes pacificus PE=1 SV=1	SPAC3A12.14	92	5e-18	COG5126	Ca2+-binding protein (EF-Hand superfamily)	K12757	4e-49	182	dre:337084	myosin regulatory light chain 12	-	GO:0005509//calcium ion binding;GO:0003774//motor activity	GO:0016459//myosin complex
CL21504.Contig3_H1	264	891	189.189	--	--	--	--	--	--	--	--	--	--	--	--	--	--	--	--	--	--	--	--	--	--	-	-	-
Unigene15345_H1	1195	4026	188.855	gi|405972337|gb|EKC37110.1|	63.9	1e-08	hypothetical protein CGI_10028338 [Crassostrea gigas]	gi|72384609|gb|AC153789.11|	63.9	1e-06	Mus musculus chromosome 8, clone RP23-466N7, complete sequence	sp|Q869E1|DNLI1_DICDI	113	7e-25	DNA ligase 1 OS=Dictyostelium discoideum GN=lig1 PE=3 SV=1	SPAC56F8.03	80.9	4e-15	COG0532	Translation initiation factor 2 (IF-2; GTPase)	K03243	3e-29	129	aag:AaeL_AAEL009241	translation initiation factor 5B	-	-	-
CL33870.Contig1_H1	882	2971	188.823	--	--	--	--	gi|52421438|gb|AC102334.10|	85.7	3e-13	Mus musculus chromosome 15, clone RP24-544N15, complete sequence	--	--	--	--	--	--	--	--	--	--	--	--	--	--	-	-	-
CL8682.Contig6_H1	740	2491	188.696	gi|72048560|ref|XP_788872.1|	204.5	3e-51	PREDICTED: adenine phosphoribosyltransferase-like [Strongylocentrotus purpuratus]	--	--	--	--	sp|P12426|APT_DROME	199	7e-51	Adenine phosphoribosyltransferase OS=Drosophila melanogaster GN=Aprt PE=2 SV=3	SPAC23A1.03	165	8e-41	COG0503	Adenine/guanine phosphoribosyltransferases and related PRPP-binding proteins	K00759	5e-52	204	spu:583890	adenine phosphoribosyltransferase [EC:2.4.2.7]	GO:0006166//purine ribonucleoside salvage	GO:0003999//adenine phosphoribosyltransferase activity	GO:0005737//cytoplasm
CL18161.Contig4_H1	486	1629	187.891	gi|405976965|gb|EKC41442.1|	54.7	1e-06	hypothetical protein CGI_10017548 [Crassostrea gigas]	--	--	--	--	--	--	--	--	--	--	--	--	--	--	--	--	--	--	-	-	-
CL8932.Contig2_H1	541	1806	187.13	gi|166952371|gb|ABZ04268.1|	33.9	4e-28	ribosomal protein rps19 [Lineus viridis]	--	--	--	--	sp|Q94613|RS19_MYAAR	106	4e-26	40S ribosomal protein S19 OS=Mya arenaria GN=RPS19 PE=2 SV=1	SPBC21C3.13	69.3	1e-12	COG2238	Ribosomal protein S19E (S16A)	K02966	1e-22	99.4	cfa:476450	small subunit ribosomal protein S19e	GO:0015669//gas transport;GO:0006364//rRNA processing;GO:0006414//translational elongation;GO:0030218//erythrocyte differentiation;GO:0042274//ribosomal small subunit biogenesis;GO:0019058//viral infectious cycle	GO:0003735//structural constituent of ribosome;GO:0005515//protein binding	GO:0005730//nucleolus;GO:0022627//cytosolic small ribosomal subunit
CL27196.Contig1_H1	1538	5125	186.792	gi|221126793|ref|XP_002167291.1|	50.1	8e-102	PREDICTED: similar to predicted protein [Hydra magnipapillata] >gi|221130008|ref|XP_002168075.1| PREDICTED: similar to predicted protein [Hydra magnipapillata]	gi|166406857|gb|EU244376.1|	149	4e-32	Haliotis diversicolor clone HDr4CJ344 ADP/ATP carrier protein mRNA, partial cds; mitochondrial	sp|Q27238|ADT1_ANOGA	178	9e-55	ADP,ATP carrier protein 1 OS=Anopheles gambiae GN=AGAP006782 PE=2 SV=2	--	--	--	--	--	K05863	1e-102	263	hmg:100201388	solute carrier family 25 (mitochondrial adenine nucleotide translocator), member 4/5/6/31	GO:0055085//transmembrane transport	GO:0005488//binding;GO:0005215//transporter activity	GO:0005743//mitochondrial inner membrane;GO:0016021//integral to membrane
CL5542.Contig3_H1	878	2920	186.428	gi|126281943|ref|XP_001366614.1|	184.9	4e-45	PREDICTED: eukaryotic translation initiation factor 3 subunit J-like [Monodelphis domestica]	--	--	--	--	sp|Q7SXU0|EI3JA_DANRE	179	5e-45	Eukaryotic translation initiation factor 3 subunit J-A OS=Danio rerio GN=eif3ja PE=1 SV=1	YOR310c	50.1	5e-06	COG1498	Protein implicated in ribosomal biogenesis, Nop56p homolog	K03245	6e-46	184	mdo:100012326	translation initiation factor 3 subunit J	GO:0006412//translation	GO:0005515//protein binding	GO:0005829//cytosol;GO:0005852//eukaryotic translation initiation factor 3 complex
CL4175.Contig3_H1	1244	4136	186.373	gi|124810|sp|P10280.2|IP52_ANESU	88.6	6e-16	RecName: Full=Kunitz-type proteinase inhibitor 5 II; AltName: Full=SA5 II	--	--	--	--	sp|P10280|IP52_ANESU	88.6	3e-17	Kunitz-type proteinase inhibitor 5 II OS=Anemonia sulcata PE=1 SV=2	--	--	--	--	--	K06818	7e-12	72.4	dre:563754	podocalyxin-like 2	-	GO:0030414//peptidase inhibitor activity;GO:0008200//ion channel inhibitor activity	-
CL16807.Contig2_H1	1118	3711	186.068	gi|405950889|gb|EKC18846.1|	113.2	2e-60	CD63 antigen [Crassostrea gigas]	--	--	--	--	sp|P28648|CD63_RAT	100	7e-39	CD63 antigen OS=Rattus norvegicus GN=Cd63 PE=1 SV=2	--	--	--	--	--	K06497	2e-50	134	bfo:BRAFLDRAFT_124708	CD63 antigen	-	-	-
CL47838.Contig1_H1	897	2976	185.978	gi|119393874|gb|ABL74453.1|	25.8	1e-47	Kazal proteinase inhibitor [Biomphalaria glabrata]	--	--	--	--	sp|Q8BJ66|KAZD1_MOUSE	96.7	6e-20	Kazal-type serine protease inhibitor domain-containing protein 1 OS=Mus musculus GN=Kazald1 PE=1 SV=2	--	--	--	--	--	--	--	--	--	--	-	GO:0005515//protein binding	-
Unigene34408_H1	699	2317	185.811	gi|196015408|ref|XP_002117561.1|	142.9	1e-32	hypothetical protein TRIADDRAFT_32734 [Trichoplax adhaerens] >gi|190579883|gb|EDV19971.1| hypothetical protein TRIADDRAFT_32734 [Trichoplax adhaerens]	--	--	--	--	sp|Q7Z0T3|TEMPT_APLCA	106	5e-23	Temptin OS=Aplysia californica PE=1 SV=1	YPO2725	56.2	5e-08	COG3501	Uncharacterized protein conserved in bacteria	K10955	7e-08	57.8	hsa:4583	intestinal mucin-2	-	-	-
CL19759.Contig2_H1	3185	10550	185.68	gi|405961891|gb|EKC27629.1|	23.1	9e-25	Alpha-crystallin B chain [Crassostrea gigas]	gi|300386178|gb|GU995604.1|	67.9	2e-07	Haliotis discus hannai clone CH1817 microsatellite sequence	sp|P02518|HSP27_DROME	53.5	3e-07	Heat shock protein 27 OS=Drosophila melanogaster GN=Hsp27 PE=1 SV=2	--	--	--	--	--	K09542	1e-07	60.1	bfo:BRAFLDRAFT_130908	crystallin, alpha B	GO:0009408//response to heat	-	-
CL2715.Contig3_H1	904	2993	185.592	gi|158187762|gb|ABW23170.1|	63.5	5e-35	ribosomal protein rpl14 [Arenicola marina]	gi|74179777|dbj|AK161572.1|	65.9	3e-07	Mus musculus adult male pituitary gland cDNA, RIKEN full-length enriched library, clone:5330419I04 product:solute carrier family 15, member 4, full insert sequence	sp|O46160|RL14_LUMRU	96.7	2e-30	60S ribosomal protein L14 OS=Lumbricus rubellus GN=RPL14 PE=3 SV=1	YKL006w	52	6e-10	COG2163	Ribosomal protein L14E/L6E/L27E	K02875	1e-25	75.5	spu:583956	large subunit ribosomal protein L14e	GO:0042273//ribosomal large subunit biogenesis;GO:0006364//rRNA processing;GO:0006414//translational elongation	GO:0003735//structural constituent of ribosome	GO:0005840//ribosome;GO:0005829//cytosol
CL33159.Contig3_H1	1759	5820	185.472	gi|338815381|gb|AEJ08753.1|	119.4	5e-25	thioredoxin [Crassostrea ariakensis]	gi|194247187|emb|AM910993.1|	61.9	8e-06	Plasmodium knowlesi strain H chromosome 11, complete genome	sp|P08628|THIO_RABIT	99.8	2e-20	Thioredoxin OS=Oryctolagus cuniculus GN=TXN PE=1 SV=2	SPAC7D4.07c	99	2e-20	COG0526	Thiol-disulfide isomerase and thioredoxins	K03671	2e-25	118	tad:TRIADDRAFT_62227	thioredoxin 1	-	-	-
Unigene34253_H1	1689	5561	184.563	gi|405974875|gb|EKC39487.1|	55.1	3e-31	G kinase-anchoring protein 1 [Crassostrea gigas]	--	--	--	--	sp|Q6NWC9|GKAP1_DANRE	83.6	7e-20	G kinase-anchoring protein 1 OS=Danio rerio GN=gkap1 PE=2 SV=1	--	--	--	--	--	K03243	3e-07	57.8	pon:100460833	translation initiation factor 5B	-	-	-
Unigene16254_H1	524	1724	184.428	gi|149287082|gb|ABR23440.1|	93.6	3e-18	RNA binding protein [Ornithodoros parkeri]	--	--	--	--	sp|Q9D8T7|SLIRP_MOUSE	62.4	5e-10	SRA stem-loop-interacting RNA-binding protein, mitochondrial OS=Mus musculus GN=Slirp PE=1 SV=2	SPAC140.02	50.4	2e-06	COG0724	RNA-binding proteins (RRM domain)	K13044	2e-09	62.4	dre:321466	heterogeneous nuclear ribonucleoprotein A/B/D	-	GO:0003676//nucleic acid binding	-
Unigene23_H1	4132	13576	184.176	gi|312376432|gb|EFR23515.1|	136.7	9e-30	hypothetical protein AND_12733 [Anopheles darlingi]	gi|7768714|dbj|AP001712.1|	163	7e-36	Homo sapiens genomic DNA, chromosome 21q, section 56/105	sp|Q02817|MUC2_HUMAN	115	4e-33	Mucin-2 OS=Homo sapiens GN=MUC2 PE=1 SV=2	XF0818	90.5	2e-17	COG2730	Endoglucanase	K10955	7e-33	115	hsa:4583	intestinal mucin-2	-	-	-
CL1762.Contig2_H1	512	1677	183.605	--	--	--	--	--	--	--	--	--	--	--	--	--	--	--	--	--	--	--	--	--	--	-	-	-
CL16997.Contig3_H1	1052	3445	183.567	gi|348502395|ref|XP_003438753.1|	112.5	3e-23	PREDICTED: mitochondrial import receptor subunit TOM22 homolog [Oreochromis niloticus]	--	--	--	--	sp|Q4R3C7|TOM22_MACFA	101	2e-21	Mitochondrial import receptor subunit TOM22 homolog OS=Macaca fascicularis GN=TOMM22 PE=2 SV=3	--	--	--	--	--	K15032	1e-13	78.2	bmy:Bm1_15610	mTERF domain-containing protein, mitochondrial	GO:0001889//liver development;GO:0045040//protein import into mitochondrial outer membrane	GO:0008320//protein transmembrane transporter activity;GO:0005515//protein binding	GO:0005742//mitochondrial outer membrane translocase complex
CL797.Contig2_H1	511	1672	183.416	gi|13385044|ref|NP_079868.1|	48.9	1e-36	60S ribosomal protein L35 [Mus musculus] >gi|47059004|ref|NP_997676.1| 60S ribosomal protein L35 [Rattus norvegicus] >gi|132917|sp|P17078.3|RL35_RAT RecName: Full=60S ribosomal protein L35 >gi|81893817|sp|Q6ZWV7.1|RL35_MOUSE RecName: Full=60S ribosomal protein L35 >gi|37231611|gb|AAH58499.1| Ribosomal protein L35 [Rattus norvegicus] >gi|63101519|gb|AAH94634.1| Ribosomal protein L35 [Mus musculus]…	--	--	--	--	sp|P17078|RL35_RAT	127	8e-38	60S ribosomal protein L35 OS=Rattus norvegicus GN=Rpl35 PE=1 SV=3	SPCC613.05c	94.4	1e-24	COG0255	Ribosomal protein L29	K02918	3e-37	127	rno:296709	large subunit ribosomal protein L35e	GO:0019083//viral transcription;GO:0031018//endocrine pancreas development;GO:0006414//translational elongation;GO:0006415//translational termination	GO:0003729//mRNA binding;GO:0003735//structural constituent of ribosome;GO:0005515//protein binding	GO:0005730//nucleolus;GO:0022625//cytosolic large ribosomal subunit
CL992.Contig2_H1	3462	11313	183.178	gi|405970598|gb|EKC35491.1|	750	0	Citrate synthase, mitochondrial [Crassostrea gigas]	gi|326935520|ref|XM_003213770.1|	262	9e-66	PREDICTED: Meleagris gallopavo citrate synthase, mitochondrial-like (LOC100541642), mRNA	sp|Q7ZVY5|CISY_DANRE	731	0	Citrate synthase, mitochondrial OS=Danio rerio GN=cs PE=2 SV=1	SPAC6C3.04	576	1e-163	COG0372	Citrate synthase	K01647	0	731	dre:322339	citrate synthase [EC:2.3.3.1]	GO:0044262//cellular carbohydrate metabolic process;GO:0006950//response to stress;GO:0006099//tricarboxylic acid cycle	GO:0004108//citrate (Si)-synthase activity	GO:0005759//mitochondrial matrix
CL27361.Contig2_H1	1530	4994	182.97	gi|405967101|gb|EKC32302.1|	65.1	1e-34	60S ribosomal protein L13 [Crassostrea gigas]	gi|49256414|gb|BC071171.1|	73.8	2e-09	Homo sapiens endonuclease domain containing 1, mRNA (cDNA clone MGC:88092 IMAGE:5755016), complete cds	sp|Q90YV5|RL13_ICTPU	98.2	4e-35	60S ribosomal protein L13 OS=Ictalurus punctatus GN=rpl13 PE=2 SV=3	SPAC664.05	73.2	9e-19	COG4352	Ribosomal protein L13E	K02873	4e-34	90.1	gga:395849	large subunit ribosomal protein L13e	-	-	GO:0030529//ribonucleoprotein complex
Unigene19337_H1	1335	4356	182.906	--	--	--	--	--	--	--	--	--	--	--	--	--	--	--	--	--	--	--	--	--	--	-	-	-
CL6313.Contig3_H1	604	1968	182.646	gi|403256899|ref|XP_003921082.1|	148.7	1e-34	PREDICTED: NADH dehydrogenase [ubiquinone] 1 alpha subcomplex subunit 5 [Saimiri boliviensis boliviensis]	--	--	--	--	sp|P23935|NDUA5_BOVIN	147	2e-35	NADH dehydrogenase [ubiquinone] 1 alpha subcomplex subunit 5 OS=Bos taurus GN=NDUFA5 PE=1 SV=3	--	--	--	--	--	K03949	3e-35	148	ssc:100525371	NADH dehydrogenase (ubiquinone) 1 alpha subcomplex 5 [EC:1.6.5.3 1.6.99.3]	-	-	GO:0016020//membrane;GO:0005739//mitochondrion
CL18438.Contig4_H1	873	2836	182.102	--	--	--	--	--	--	--	--	--	--	--	--	--	--	--	--	--	--	--	--	--	--	-	-	-
CL27307.Contig2_H1	334	1084	181.93	--	--	--	--	--	--	--	--	--	--	--	--	--	--	--	--	--	--	--	--	--	--	-	-	-
CL46777.Contig2_H1	363	1174	181.294	--	--	--	--	--	--	--	--	--	--	--	--	--	--	--	--	--	--	--	--	--	--	-	-	-
CL2696.Contig1_H1	1531	4941	180.91	gi|328864995|gb|EGG13381.1|	56.6	3e-06	hypothetical protein DFA_11142 [Dictyostelium fasciculatum]	gi|77404103|gb|AC165945.7|	61.9	7e-06	Mus musculus chromosome 15, clone RP24-375H14, complete sequence	sp|P98088|MUC5A_HUMAN	61.2	6e-09	Mucin-5AC (Fragments) OS=Homo sapiens GN=MUC5AC PE=1 SV=3	--	--	--	--	--	K01873	2e-09	64.7	tca:662504	valyl-tRNA synthetase [EC:6.1.1.9]	-	-	-
CL8391.Contig12_H1	840	2710	180.847	--	--	--	--	--	--	--	--	--	--	--	--	--	--	--	--	--	--	--	--	--	--	-	-	-
CL29998.Contig3_H1	452	1458	180.818	--	--	--	--	--	--	--	--	--	--	--	--	--	--	--	--	--	--	--	--	--	--	-	-	-
CL20504.Contig4_H1	444	1426	180.036	--	--	--	--	--	--	--	--	--	--	--	--	--	--	--	--	--	--	--	--	--	--	-	-	-
CL34441.Contig1_H1	600	1920	179.379	--	--	--	--	gi|332839924|ref|XM_001162126.2|	67.9	5e-08	PREDICTED: Pan troglodytes neuron navigator 3, transcript variant 1 (NAV3), mRNA	--	--	--	--	--	--	--	--	--	--	--	--	--	--	-	-	-
CL35012.Contig3_H1	2598	8295	178.978	gi|405952649|gb|EKC20435.1|	89.7	0	S-adenosylmethionine synthetase isoform type-1 [Crassostrea gigas]	gi|71370903|gb|DQ087481.1|	414	1e-112	Crepidula fornicata methionine adenosyltransferase mRNA, partial cds	sp|P18298|METK2_RAT	549	3e-177	S-adenosylmethionine synthase isoform type-2 OS=Rattus norvegicus GN=Mat2a PE=1 SV=1	SPBC14F5.05c	496	2e-151	COG0192	S-adenosylmethionine synthetase	K00789	2e-177	553	acs:100559997	S-adenosylmethionine synthetase [EC:2.5.1.6]	GO:0009725//response to hormone stimulus;GO:0006805//xenobiotic metabolic process;GO:0009416//response to light stimulus;GO:0006556//S-adenosylmethionine biosynthetic process;GO:0032259//methylation;GO:0007623//circadian rhythm;GO:0042493//response to drug;GO:0051591//response to cAMP	GO:0004478//methionine adenosyltransferase activity;GO:0005524//ATP binding;GO:0000287//magnesium ion binding	GO:0005829//cytosol
CL8156.Contig1_H1	441	1407	178.845	--	--	--	--	--	--	--	--	--	--	--	--	--	--	--	--	--	--	--	--	--	--	-	-	-
Unigene48826_H1	614	1953	178.302	--	--	--	--	--	--	--	--	--	--	--	--	--	--	--	--	--	--	--	--	--	--	-	-	-
Unigene19057_H1	3951	12523	177.674	gi|209733852|gb|ACI67795.1|	31.2	5e-109	40S ribosomal protein S3 [Salmo salar]	gi|166952342|gb|EU302565.1|	186	5e-43	Lineus viridis ribosomal protein rps3 mRNA, partial cds	sp|P02350|RS31_XENLA	386	2e-108	40S ribosomal protein S3-A OS=Xenopus laevis GN=rps3-a PE=2 SV=2	SPBC16G5.14c	289	4e-78	COG0092	Ribosomal protein S3	K02985	1e-108	389	xtr:394724	small subunit ribosomal protein S3e	GO:0009790//embryo development;GO:0006412//translation	GO:0003735//structural constituent of ribosome;GO:0003723//RNA binding	GO:0015935//small ribosomal subunit
CL8006.Contig1_H1	609	1917	176.452	--	--	--	--	--	--	--	--	--	--	--	--	--	--	--	--	--	--	--	--	--	--	-	-	-
CL8074.Contig11_H1	853	2680	176.12	gi|405972954|gb|EKC37696.1|	243.4	9e-63	40S ribosomal protein S7 [Crassostrea gigas]	gi|387598202|gb|JN091815.1|	105	3e-19	Ostrea edulis isolate B7-08JKW_5982 ribosomal protein S7 mRNA, complete cds	sp|P62083|RS7_RAT	207	2e-53	40S ribosomal protein S7 OS=Rattus norvegicus GN=Rps7 PE=1 SV=1	--	--	--	--	--	K02993	5e-53	208	acs:100552878	small subunit ribosomal protein S7e	GO:0019083//viral transcription;GO:0031018//endocrine pancreas development;GO:0006364//rRNA processing;GO:0006414//translational elongation;GO:0042274//ribosomal small subunit biogenesis;GO:0006415//translational termination	GO:0003723//RNA binding;GO:0005515//protein binding	GO:0005730//nucleolus;GO:0022627//cytosolic small ribosomal subunit;GO:0030686//90S preribosome;GO:0032040//small-subunit processome
CL12421.Contig1_H1	739	2319	175.905	--	--	--	--	gi|10439436|dbj|AK026555.1|	63.9	9e-07	Homo sapiens cDNA: FLJ22902 fis, clone KAT05581	--	--	--	--	--	--	--	--	--	--	--	--	--	--	-	-	-
CL7627.Contig10_H1	406	1272	175.624	--	--	--	--	gi|242116639|emb|FN420766.1|	65.9	1e-07	Equus caballus microsatellite DNA, locus ABGe19827	--	--	--	--	--	--	--	--	--	--	--	--	--	--	-	-	-
CL909.Contig1_H1	1951	6067	174.317	gi|241027113|ref|XP_002406290.1|	251.1	1e-64	thioredoxin domain-containing protein, putative [Ixodes scapularis] >gi|215491913|gb|EEC01554.1| thioredoxin domain-containing protein, putative [Ixodes scapularis]	gi|197725730|gb|EU714142.1|	83.8	3e-12	Epinephelus coioides ribosomal protein LP1 mRNA, complete cds	sp|Q6DFS0|TMX2_XENTR	210	1e-53	Thioredoxin-related transmembrane protein 2 OS=Xenopus tropicalis GN=tmx2 PE=2 SV=1	SPBP8B7.06	72.8	6e-22	COG2058	Ribosomal protein L12E/L44/L45/RPP1/RPP2	K02943	6e-27	75.1	tgu:100221892	large subunit ribosomal protein LP2	-	-	-
CL6512.Contig3_H1	1448	4495	174.013	gi|260822797|ref|XP_002606788.1|	57.8	1e-06	hypothetical protein BRAFLDRAFT_82430 [Branchiostoma floridae] >gi|229292132|gb|EEN62798.1| hypothetical protein BRAFLDRAFT_82430 [Branchiostoma floridae]	gi|76800494|gb|DQ191761.1|	105	5e-19	Monosiga ovata Hoglet (hoglet) mRNA, complete cds	sp|Q8MP30|Y7791_DICDI	72	3e-12	Uncharacterized histidine-rich protein DDB_G0274557 OS=Dictyostelium discoideum GN=DDB_G0274557 PE=4 SV=1	XF0818	58.9	2e-08	COG2730	Endoglucanase	K00658	6e-10	66.2	ame:409155	2-oxoglutarate dehydrogenase E2 component (dihydrolipoamide succinyltransferase) [EC:2.3.1.61]	-	-	-
Unigene48686_H1	1614	4998	173.586	--	--	--	--	--	--	--	--	--	--	--	--	--	--	--	--	--	--	--	--	--	--	-	-	-
CL3445.Contig2_H1	2533	7836	173.413	gi|348537383|ref|XP_003456174.1|	204.9	1e-50	PREDICTED: carbonic anhydrase 4-like [Oreochromis niloticus]	gi|146149354|gb|AC197872.5|	85.7	8e-13	Rhesus Macaque BAC CH250-326G14 () complete sequence	sp|P83299|CAH1_CHIHA	164	7e-40	Carbonic anhydrase 1 OS=Chionodraco hamatus GN=ca1 PE=1 SV=1	VCA0274	94.4	9e-19	COG3338	Carbonic anhydrase	K01672	2e-48	194	acs:100554057	carbonic anhydrase [EC:4.2.1.1]	-	-	-
CL9040.Contig4_H1	1342	4149	173.306	gi|334089911|gb|AEG64708.1|	309.3	2e-82	14-3-3 protein [Heterodera glycines]	gi|296192279|ref|XM_002743951.1|	79.8	3e-11	PREDICTED: Callithrix jacchus tyrosine 3-monooxygenase/tryptophan 5-monooxygenase activation protein, gamma polypeptide, transcript variant 1 (YWHAG), mRNA	sp|Q20655|14332_CAEEL	302	1e-81	14-3-3-like protein 2 OS=Caenorhabditis elegans GN=ftt-2 PE=1 SV=1	SPAC8E11.02c	276	6e-74	COG5040	14-3-3 family protein	K06630	1e-81	304	tsp:Tsp_02608	tyrosine 3-monooxygenase/tryptophan 5-monooxygenase activation protein	GO:0008340//determination of adult lifespan;GO:0007265//Ras protein signal transduction;GO:0001751//compound eye photoreceptor cell differentiation;GO:0008103//oocyte microtubule cytoskeleton polarization;GO:0018991//oviposition;GO:0006457//protein folding;GO:0035046//pronuclear migration;GO:0008355//olfactory learning;GO:0040010//positive regulation of growth rate;GO:0006898//receptor-mediated e…	GO:0046982//protein heterodimerization activity;GO:0019904//protein domain specific binding;GO:0008426//protein kinase C inhibitor activity;GO:0016483//tryptophan hydroxylase activator activity;GO:0042803//protein homodimerization activity	GO:0045172//germline ring canal;GO:0005875//microtubule associated complex;GO:0005634//nucleus;GO:0005938//cell cortex
CL15605.Contig3_H1	1787	5521	173.187	--	--	--	--	--	--	--	--	--	--	--	--	--	--	--	--	--	--	--	--	--	--	-	-	-
CL48142.Contig1_H1	531	1638	172.918	gi|126697454|gb|ABO26684.1|	96.7	4e-19	ribosomal protein l18 [Haliotis discus discus]	gi|254832581|gb|AE014186.2|	60	1e-05	Plasmodium falciparum 3D7 chromosome 11, complete sequence	sp|P02412|RL18B_XENLA	91.3	1e-18	60S ribosomal protein L18-B OS=Xenopus laevis GN=rpl18-b PE=2 SV=4	SPBC11C11.07	75.1	6e-14	COG1727	Ribosomal protein L18E	K02883	2e-18	92	phu:Phum_PHUM042190	large subunit ribosomal protein L18e	GO:0006412//translation	GO:0003735//structural constituent of ribosome	GO:0005840//ribosome
Unigene30577_H1	1094	3369	172.626	gi|46276986|gb|AAS86689.1|	35.8	1e-07	unknown, partial [Lymnaea stagnalis] >gi|46277024|gb|AAS86708.1| unknown, partial [Lymnaea stagnalis] >gi|46277054|gb|AAS86723.1| unknown, partial [Lymnaea stagnalis]	--	--	--	--	--	--	--	--	--	--	--	--	--	--	--	--	--	--	-	-	-
CL17177.Contig7_H1	634	1952	172.589	--	--	--	--	--	--	--	--	--	--	--	--	--	--	--	--	--	--	--	--	--	--	-	-	-
CL20455.Contig1_H1	849	2610	172.328	gi|324527583|gb|ADY48810.1|	110.5	9e-23	40S ribosomal protein S5, partial [Ascaris suum]	gi|296234783|ref|XM_002762560.1|	297	4e-77	PREDICTED: Callithrix jacchus 40S ribosomal protein S5-like (LOC100393284), mRNA	sp|Q24186|RS5A_DROME	177	3e-44	40S ribosomal protein S5a OS=Drosophila melanogaster GN=RpS5a PE=2 SV=1	SPAC8C9.08	155	1e-37	COG0049	Ribosomal protein S7	K02989	1e-45	183	tsp:Tsp_06012	small subunit ribosomal protein S5e	GO:0000022//mitotic spindle elongation	-	GO:0015935//small ribosomal subunit
Unigene56691_H1	1819	5591	172.297	gi|10242166|gb|AAG15318.1|AF255556_1	148.3	1e-33	alpha tubulin [Notothenia coriiceps]	gi|326922905|ref|XM_003207635.1|	1068	0	PREDICTED: Meleagris gallopavo tubulin alpha-1B chain-like (LOC100539974), mRNA	sp|P28287|TBA_OXYGR	232	4e-120	Tubulin alpha chain OS=Oxytricha granulifera PE=3 SV=1	SPBC16A3.15c	215	2e-70	COG5023	Tubulin	K07374	1e-98	192	mmu:238463	tubulin alpha	GO:0000226//microtubule cytoskeleton organization;GO:0006928//cellular component movement	GO:0005200//structural constituent of cytoskeleton	GO:0005874//microtubule
CL48262.Contig1_H1	976	2999	172.246	--	--	--	--	--	--	--	--	--	--	--	--	--	--	--	--	--	--	--	--	--	--	-	-	-
CL29774.Contig2_H1	743	2278	171.865	gi|149287152|gb|ABR23475.1|	40.4	5e-39	60s ribosomal protein L34 [Ornithodoros parkeri]	--	--	--	--	sp|Q9NB34|RL34_AEDTR	121	5e-33	60S ribosomal protein L34 OS=Aedes triseriatus GN=RpL34 PE=2 SV=3	YER056c-a	111	9e-28	COG2174	Ribosomal protein L34E	K02915	5e-35	130	nvi:100113629	large subunit ribosomal protein L34e	GO:0006412//translation	GO:0003735//structural constituent of ribosome	GO:0005840//ribosome
CL46671.Contig2_H1	222	680	171.703	--	--	--	--	gi|147901581|ref|NM_001090291.1|	61.9	1e-06	Xenopus laevis myelin basic protein (mbp), mRNA >gi|125859038|gb|BC129777.1| Xenopus laevis myelin basic protein, mRNA (cDNA clone MGC:160486 IMAGE:8543744), complete cds	--	--	--	--	--	--	--	--	--	--	--	--	--	--	-	-	-
Unigene18046_H1	1053	3220	171.415	gi|325296995|ref|NP_001191510.1|	221.5	5e-56	superoxide dismutase [Aplysia californica] >gi|21239418|gb|AAM44291.1|AF510852_1 superoxide dismutase [Aplysia californica]	gi|27462181|gb|AF329278.1|	61.9	5e-06	Pagrus major copper/zinc superoxide dismutase mRNA, complete cds	sp|Q8HXP8|SODC_CALJA	217	3e-56	Superoxide dismutase [Cu-Zn] OS=Callithrix jacchus GN=SOD1 PE=2 SV=3	YJR104c	179	9e-45	COG2032	Cu/Zn superoxide dismutase	K04565	1e-55	217	mcc:574096	Cu/Zn superoxide dismutase [EC:1.15.1.1]	GO:0006309//apoptotic DNA fragmentation;GO:0001541//ovarian follicle development;GO:0042542//response to hydrogen peroxide;GO:0002262//myeloid cell homeostasis;GO:0060088//auditory receptor cell stereocilium organization;GO:0001895//retina homeostasis;GO:0051881//regulation of mitochondrial membrane potential;GO:0007605//sensory perception of sound;GO:0040014//regulation of multicellular organism…	GO:0051087//chaperone binding;GO:0005507//copper ion binding;GO:0008270//zinc ion binding;GO:0004784//superoxide dismutase activity;GO:0030346//protein phosphatase 2B binding	GO:0031410//cytoplasmic vesicle;GO:0043234//protein complex;GO:0005829//cytosol;GO:0005615//extracellular space;GO:0032839//dendrite cytoplasm;GO:0005886//plasma membrane;GO:0005739//mitochondrion;GO:0005634//nucleus;GO:0043025//neuronal cell body;GO:0031012//extracellular matrix
Unigene57526_H1	526	1602	170.726	--	--	--	--	--	--	--	--	--	--	--	--	--	--	--	--	--	--	--	--	--	--	-	-	-
CL4861.Contig1_H1	868	2640	170.493	gi|126697296|gb|ABO26605.1|	283.1	1e-74	glutathione-s-transferase [Haliotis discus discus]	gi|126697295|gb|EF103347.1|	61.9	4e-06	Haliotis discus discus glutathione-s-transferase mRNA, complete cds	sp|P30568|GSTA_PLEPL	202	6e-52	Glutathione S-transferase A OS=Pleuronectes platessa PE=2 SV=1	VCA0584	64.3	3e-10	COG0625	Glutathione S-transferase	K00799	3e-66	252	bfo:BRAFLDRAFT_75371	glutathione S-transferase [EC:2.5.1.18]	-	-	-
CL15038.Contig1_H1	1333	4052	170.397	gi|242005722|ref|XP_002423711.1|	28.9	3e-15	protein lethal, putative [Pediculus humanus corporis] >gi|212506896|gb|EEB10973.1| protein lethal, putative [Pediculus humanus corporis]	--	--	--	--	sp|P04792|HSPB1_HUMAN	75.9	2e-13	Heat shock protein beta-1 OS=Homo sapiens GN=HSPB1 PE=1 SV=2	--	--	--	--	--	K09542	1e-14	81.6	isc:IscW_ISCW020672	crystallin, alpha B	GO:0006950//response to stress	-	-
CL403.Contig18_H1	864	2612	169.465	gi|59895928|gb|AAX11340.1|	62.8	1e-23	ribosomal protein L28 [Haliotis asinina]	--	--	--	--	sp|P41105|RL28_MOUSE	77	3e-21	60S ribosomal protein L28 OS=Mus musculus GN=Rpl28 PE=1 SV=2	--	--	--	--	--	K02903	2e-23	78.6	acs:100563163	large subunit ribosomal protein L28e	GO:0009790//embryo development;GO:0006412//translation	GO:0003735//structural constituent of ribosome;GO:0016787//hydrolase activity	GO:0005840//ribosome
Unigene22812_H1	1244	3760	169.43	gi|291243527|ref|XP_002741646.1|	33.1	4e-08	PREDICTED: galactosamine (N-acetyl)-6-sulfate sulfatase-like [Saccoglossus kowalevskii]	--	--	--	--	--	--	--	--	--	--	--	--	--	K12375	4e-06	46.6	dre:100329483	arylsulfatase I/J [EC:3.1.6.-]	-	-	-
CL5691.Contig1_H1	1211	3653	169.094	gi|405969458|gb|EKC34429.1|	343.6	1e-92	NADH dehydrogenase [ubiquinone] flavoprotein 2, mitochondrial, partial [Crassostrea gigas]	gi|346713075|dbj|AK386166.1|	67.9	9e-08	Bombyx mori mRNA, clone: fphe23N11	sp|P19234|NDUV2_RAT	311	1e-84	NADH dehydrogenase [ubiquinone] flavoprotein 2, mitochondrial OS=Rattus norvegicus GN=Ndufv2 PE=1 SV=2	RC0481	192	1e-48	COG1905	NADH:ubiquinone oxidoreductase 24 kD subunit	K03943	5e-92	338	bfo:BRAFLDRAFT_115771	NADH dehydrogenase (ubiquinone) flavoprotein 2 [EC:1.6.5.3 1.6.99.3]	GO:0007399//nervous system development;GO:0006120//mitochondrial electron transport, NADH to ubiquinone;GO:0048738//cardiac muscle tissue development	GO:0051287//NAD binding;GO:0051536//iron-sulfur cluster binding;GO:0008137//NADH dehydrogenase (ubiquinone) activity	GO:0005747//mitochondrial respiratory chain complex I
CL48340.Contig1_H1	1426	4300	169.033	--	--	--	--	--	--	--	--	--	--	--	--	--	--	--	--	--	--	--	--	--	--	-	-	-
CL3403.Contig2_H1	665	2002	168.758	--	--	--	--	gi|239504850|emb|FP016181.7|	77.8	5e-11	Zebrafish DNA sequence from clone CH73-218F19 in linkage group 8, complete sequence	sp|Q8MP30|Y7791_DICDI	53.1	5e-07	Uncharacterized histidine-rich protein DDB_G0274557 OS=Dictyostelium discoideum GN=DDB_G0274557 PE=4 SV=1	--	--	--	--	--	K06230	3e-06	52.4	nvi:100118465	zinc finger protein GLI	-	-	-
Unigene67664_H1	1007	3028	168.558	gi|322367335|gb|ADW95789.1|	176	2e-42	ribosomal protein S30-like protein [Pectinaria gouldii]	gi|392348858|ref|XM_003750172.1|	105	4e-19	PREDICTED: Rattus norvegicus ubiquitin-like protein fubi and ribosomal protein S30-like (LOC100360647), mRNA	sp|P62864|RS30_RAT	106	7e-23	40S ribosomal protein S30 OS=Rattus norvegicus GN=Fau PE=1 SV=1	--	--	--	--	--	K02983	3e-40	166	ecb:100033998	small subunit ribosomal protein S30e	GO:0006414//translational elongation	GO:0003735//structural constituent of ribosome	GO:0022627//cytosolic small ribosomal subunit
Unigene19288_H1	931	2794	168.228	gi|405970995|gb|EKC35855.1|	220.7	7e-56	Transcription factor BTF3-like protein 4 [Crassostrea gigas]	gi|327263000|ref|XM_003216262.1|	119	2e-23	PREDICTED: Anolis carolinensis transcription factor BTF3-like, transcript variant 2 (LOC100556760), mRNA	sp|Q5M8V0|BT3L4_XENTR	202	8e-52	Transcription factor BTF3 homolog 4 OS=Xenopus tropicalis GN=btf3l4 PE=2 SV=1	--	--	--	--	--	K01527	3e-55	216	isc:IscW_ISCW006277	nascent polypeptide-associated complex subunit beta	-	-	-
Unigene22854_H1	1005	3015	168.168	--	--	--	--	--	--	--	--	--	--	--	--	--	--	--	--	--	--	--	--	--	--	-	-	-
CL48052.Contig1_H1	4052	12134	167.864	gi|1350980|sp|P49395.2|RS3A_APLCA	83.6	9e-14	RecName: Full=40S ribosomal protein S3a; AltName: Full=Lysine-rich protein KRP-A >gi|471279|emb|CAA48558.1| KRP-A [Aplysia californica]	gi|471278|emb|X68555.1|	204	2e-48	A.californica KRP-A gene	sp|P49395|RS3A_APLCA	240	1e-86	40S ribosomal protein S3a OS=Aplysia californica GN=RPS3A PE=3 SV=2	YML063w	142	2e-50	COG1890	Ribosomal protein S3AE	K02984	1e-82	233	bfo:BRAFLDRAFT_69722	small subunit ribosomal protein S3Ae	GO:0006413//translational initiation;GO:0019083//viral transcription;GO:0031018//endocrine pancreas development;GO:0006917//induction of apoptosis;GO:0006414//translational elongation;GO:0006415//translational termination;GO:0009790//embryo development	GO:0003723//RNA binding;GO:0005515//protein binding	GO:0005730//nucleolus;GO:0022627//cytosolic small ribosomal subunit
CL26018.Contig1_H1	641	1918	167.731	--	--	--	--	--	--	--	--	--	--	--	--	--	--	--	--	--	--	--	--	--	--	-	-	-
CL1500.Contig1_H1	1763	5264	167.373	gi|325296731|ref|NP_001191601.1|	439.9	1e-121	ELAV 2-like protein [Aplysia californica] >gi|65307079|gb|AAY42042.1| ELAV 2-like protein [Aplysia californica]	gi|325296730|ref|NM_001204672.1|	63.9	2e-06	Aplysia californica ELAV 2-like protein (LOC100533384), mRNA >gi|65307078|gb|AY956294.1| Aplysia californica ELAV 2-like protein mRNA, complete cds	sp|Q28GD4|ELAV2_XENTR	268	2e-71	ELAV-like protein 2 OS=Xenopus tropicalis GN=elavl2 PE=2 SV=2	ECU03g0730	52.8	2e-06	COG0724	RNA-binding proteins (RRM domain)	K13208	5e-75	282	nvi:100119488	ELAV like protein 2/3/4	GO:0006355//regulation of transcription, DNA-dependent	GO:0003730//mRNA 3'-UTR binding;GO:0005515//protein binding;GO:0000166//nucleotide binding	-
Unigene2013_H1	531	1584	167.218	--	--	--	--	--	--	--	--	--	--	--	--	--	--	--	--	--	--	--	--	--	--	-	-	-
CL25175.Contig3_H1	2811	8383	167.171	gi|405953431|gb|EKC21094.1|	386.7	3e-105	Enolase-phosphatase E1 [Crassostrea gigas]	gi|16973978|emb|AL603825.5|	71.9	1e-08	Human DNA sequence from clone RP11-331N16 on chromosome 1 Contains a ribosomal protein L41 (RPL41) pseudogene, complete sequence	sp|Q28C69|ENOPH_XENTR	241	6e-63	Enolase-phosphatase E1 OS=Xenopus tropicalis GN=enoph1 PE=2 SV=1	aq_1977	170	1e-41	COG4229	Predicted enolase-phosphatase	K09880	2e-64	248	gga:422600	enolase-phosphatase E1 [EC:3.1.3.77]	GO:0009086//methionine biosynthetic process	GO:0016791//phosphatase activity	-
CL48575.Contig2_H1	554	1649	166.852	--	--	--	--	--	--	--	--	--	--	--	--	--	--	--	--	--	--	--	--	--	--	-	-	-
CL613.Contig8_H1	761	2262	166.621	--	--	--	--	--	--	--	--	--	--	--	--	--	--	--	--	--	--	--	--	--	--	-	-	-
CL2868.Contig2_H1	680	2020	166.519	--	--	--	--	gi|328550518|ref|NM_001133460.1|	63.9	8e-07	Pongo abelii tuftelin 1 (TUFT1), mRNA	--	--	--	--	--	--	--	--	--	--	--	--	--	--	-	-	-
Unigene20019_H1	571	1692	166.106	--	--	--	--	--	--	--	--	--	--	--	--	--	--	--	--	--	--	--	--	--	--	-	-	-
Unigene47810_H1	395	1170	166.039	gi|302595185|gb|ADL59581.1|	73.2	3e-12	mucin protein [Helicoverpa armigera]	--	--	--	--	sp|Q02817|MUC2_HUMAN	100	6e-22	Mucin-2 OS=Homo sapiens GN=MUC2 PE=1 SV=2	Rv0312	78.2	4e-15	COG0443	Molecular chaperone	K10955	3e-21	100	hsa:4583	intestinal mucin-2	-	-	-
CL46551.Contig1_H1	1521	4499	165.809	gi|291227873|ref|XP_002733906.1|	79	7e-13	PREDICTED: hypothetical protein [Saccoglossus kowalevskii]	gi|307344652|ref|NG_027746.1|	71.9	8e-09	Homo sapiens SH3 and PX domains 2B (SH3PXD2B), RefSeqGene on chromosome 5	--	--	--	--	--	--	--	--	--	--	--	--	--	--	-	-	-
CL20616.Contig4_H1	485	1434	165.741	--	--	--	--	--	--	--	--	--	--	--	--	--	--	--	--	--	--	--	--	--	--	-	-	-
CL17389.Contig2_H1	2173	6424	165.717	gi|40642998|emb|CAD91425.1|	292.7	4e-77	actin related protein 2/3 complex, 21 kDa subunit [Crassostrea gigas]	gi|298916319|emb|FQ219862.1|	117	2e-22	Rattus norvegicus TL0ADA45YB09 mRNA sequence	sp|O15145|ARPC3_HUMAN	285	2e-76	Actin-related protein 2/3 complex subunit 3 OS=Homo sapiens GN=ARPC3 PE=1 SV=3	--	--	--	--	--	K05756	3e-77	290	dre:415204	actin related protein 2/3 complex, subunit 3	GO:0030833//regulation of actin filament polymerization;GO:0006928//cellular component movement	GO:0003779//actin binding;GO:0005200//structural constituent of cytoskeleton	GO:0005885//Arp2/3 protein complex;GO:0030027//lamellipodium;GO:0005737//cytoplasm
CL8999.Contig5_H1	2307	6799	165.203	gi|338815387|gb|AEJ08756.1|	77	4e-12	copper chaperone Atox1 [Crassostrea ariakensis]	--	--	--	--	sp|O08997|ATOX1_MOUSE	53.1	3e-06	Copper transport protein ATOX1 OS=Mus musculus GN=Atox1 PE=2 SV=1	--	--	--	--	--	K07213	2e-10	68.6	nvi:100116647	copper chaperone	-	-	-
CL2831.Contig1_H1	4956	14584	164.956	gi|389594453|ref|XP_003722449.1|	68.6	3e-09	proteophosphoglycan 5 [Leishmania major strain Friedlin] >gi|323363677|emb|CBZ12682.1| proteophosphoglycan 5 [Leishmania major strain Friedlin]	--	--	--	--	sp|Q9Y6R7|FCGBP_HUMAN	152	6e-36	IgGFc-binding protein OS=Homo sapiens GN=FCGBP PE=1 SV=3	mlr2363	54.7	2e-06	COG0515	Serine/threonine protein kinase	K10955	3e-24	115	hsa:4583	intestinal mucin-2	-	-	-
Unigene34623_H1	743	2181	164.547	--	--	--	--	--	--	--	--	--	--	--	--	--	--	--	--	--	--	--	--	--	--	-	-	-
Unigene26647_H1	310	906	163.828	--	--	--	--	--	--	--	--	--	--	--	--	--	--	--	--	--	--	--	--	--	--	-	-	-
CL21084.Contig2_H1	940	2744	163.636	gi|405952580|gb|EKC20375.1|	29.3	9e-65	Eukaryotic translation initiation factor 3 subunit K [Crassostrea gigas]	--	--	--	--	sp|Q28C65|EIF3K_XENTR	134	1e-61	Eukaryotic translation initiation factor 3 subunit K OS=Xenopus tropicalis GN=eif3k PE=2 SV=1	--	--	--	--	--	K15028	5e-61	134	xtr:548352	translation initiation factor 3 subunit K	GO:0006446//regulation of translational initiation	GO:0005515//protein binding;GO:0003743//translation initiation factor activity;GO:0043022//ribosome binding	GO:0005852//eukaryotic translation initiation factor 3 complex;GO:0005634//nucleus;GO:0005829//cytosol
CL411.Contig2_H1	2009	5860	163.508	gi|170059692|ref|XP_001865472.1|	452.6	3e-125	NADH-ubiquinone oxidoreductase 39 kda subunit [Culex quinquefasciatus] >gi|167878361|gb|EDS41744.1| NADH-ubiquinone oxidoreductase 39 kda subunit [Culex quinquefasciatus]	gi|110626261|gb|AC186859.4|	69.9	4e-08	Gallus gallus BAC clone CH261-1G5 from chromosome z, complete sequence	sp|P34943|NDUA9_BOVIN	307	5e-83	NADH dehydrogenase [ubiquinone] 1 alpha subcomplex subunit 9, mitochondrial OS=Bos taurus GN=NDUFA9 PE=1 SV=1	CC3604	141	5e-33	COG0702	Predicted nucleoside-diphosphate-sugar epimerases	K03953	5e-126	452	cqu:CpipJ_CPIJ015038	NADH dehydrogenase (ubiquinone) 1 alpha subcomplex 9 [EC:1.6.5.3 1.6.99.3]	GO:0006120//mitochondrial electron transport, NADH to ubiquinone	GO:0005488//binding;GO:0008137//NADH dehydrogenase (ubiquinone) activity	GO:0005747//mitochondrial respiratory chain complex I
Unigene7856_H1	1519	4424	163.26	gi|390979785|gb|AFM30917.1|	61.2	1e-07	procollagen-proline dioxygenase beta subunit [Mytilus galloprovincialis]	gi|94962705|gb|DQ486867.1|	101	8e-18	Conus marmoreus protein disulfide isomerase (MrPDI) mRNA, complete cds	sp|P09102|PDIA1_CHICK	262	2e-124	Protein disulfide-isomerase OS=Gallus gallus GN=P4HB PE=1 SV=3	SPAC1F5.02	96.3	1e-44	COG0526	Thiol-disulfide isomerase and thioredoxins	K09580	7e-124	256	hsa:5034	protein disulfide-isomerase A1 [EC:5.3.4.1]	GO:0006629//lipid metabolic process;GO:0042157//lipoprotein metabolic process;GO:0018401//peptidyl-proline hydroxylation to 4-hydroxy-L-proline	GO:0004656//procollagen-proline 4-dioxygenase activity;GO:0005515//protein binding;GO:0016853//isomerase activity	GO:0005793//endoplasmic reticulum-Golgi intermediate compartment;GO:0009986//cell surface;GO:0005788//endoplasmic reticulum lumen;GO:0005576//extracellular region;GO:0016020//membrane
CL46097.Contig1_H1	409	1191	163.234	--	--	--	--	--	--	--	--	--	--	--	--	--	--	--	--	--	--	--	--	--	--	-	-	-
Unigene71310_H1	385	1116	162.489	--	--	--	--	gi|193809560|emb|AM910992.1|	69.9	7e-09	Plasmodium knowlesi strain H chromosome 10, complete genome	--	--	--	--	--	--	--	--	--	--	--	--	--	--	-	-	-
CL32737.Contig4_H1	2092	6045	161.978	--	--	--	--	--	--	--	--	--	--	--	--	--	--	--	--	--	--	--	--	--	--	-	-	-
CL43455.Contig8_H1	542	1562	161.549	--	--	--	--	--	--	--	--	--	--	--	--	--	--	--	--	--	--	--	--	--	--	-	-	-
Unigene17374_H1	283	809	160.245	--	--	--	--	gi|28628830|gb|AF484418.1|	65.9	8e-08	Homo sapiens psoriasis susceptibility 1 candidate 1 (PSORS1C1) mRNA, complete cds, alternatively spliced	--	--	--	--	--	--	--	--	--	--	--	--	--	--	-	-	-
CL41068.Contig1_H1	658	1880	160.16	gi|126697452|gb|ABO26683.1|	188.7	1e-46	mitochondrial ribosomal protein S24 [Haliotis discus discus]	--	--	--	--	sp|Q9VCC3|RT24_DROME	149	5e-36	28S ribosomal protein S24, mitochondrial OS=Drosophila melanogaster GN=mRpS24 PE=3 SV=1	--	--	--	--	--	--	--	--	--	--	-	-	GO:0005761//mitochondrial ribosome
Unigene57408_H1	509	1453	160.018	--	--	--	--	gi|317574772|ref|NM_001200307.1|	63.9	6e-07	Ictalurus punctatus CD81 (LOC100305120), mRNA >gi|209168630|gb|FJ205473.1| Ictalurus punctatus CD81 mRNA, complete cds	--	--	--	--	--	--	--	--	--	--	--	--	--	--	-	-	-
Unigene13152_H1	481	1373	160.01	--	--	--	--	--	--	--	--	--	--	--	--	--	--	--	--	--	--	--	--	--	--	-	-	-
CL12595.Contig14_H1	1442	4114	159.927	gi|73967778|ref|XP_850307.1|	106.3	3e-21	PREDICTED: ficolin-1 [Canis lupus familiaris]	--	--	--	--	sp|Q29042|FCN1_PIG	99.4	2e-20	Ficolin-1 OS=Sus scrofa GN=FCN1 PE=1 SV=1	--	--	--	--	--	K10104	5e-22	106	cfa:608247	ficolin	-	-	-
Unigene20118_H1	949	2699	159.426	gi|405963576|gb|EKC29138.1|	167.2	9e-40	FACT complex subunit SSRP1 [Crassostrea gigas]	--	--	--	--	sp|Q04678|SSRP1_CHICK	150	5e-36	FACT complex subunit SSRP1 OS=Gallus gallus GN=SSRP1 PE=2 SV=2	YBR089c-a	63.5	5e-10	COG5648	Chromatin-associated proteins containing the HMG domain	K09272	5e-36	152	phu:Phum_PHUM125270	structure-specific recognition protein 1	-	-	GO:0044424//intracellular part
CL30268.Contig4_H1	664	1888	159.388	gi|91090518|ref|XP_969863.1|	222.2	1e-56	PREDICTED: similar to 14 kDa subunit splicing factor 3b [Tribolium castaneum] >gi|270013874|gb|EFA10322.1| hypothetical protein TcasGA2_TC012538 [Tribolium castaneum]	gi|198431803|ref|XM_002123842.1|	137	7e-29	PREDICTED: Ciona intestinalis similar to Pre-mRNA branch site protein p14 (SF3B 14 kDa subunit) (LOC100181343), mRNA	sp|Q9VRV7|PM14_DROME	207	2e-53	Pre-mRNA branch site p14-like protein OS=Drosophila melanogaster GN=CG13298 PE=2 SV=1	ECU02g0530	65.1	1e-10	COG0724	RNA-binding proteins (RRM domain)	K12833	2e-57	222	tca:658376	pre-mRNA branch site protein p14	-	GO:0003676//nucleic acid binding;GO:0000166//nucleotide binding	-
CL21279.Contig1_H1	744	2114	159.277	--	--	--	--	--	--	--	--	--	--	--	--	--	--	--	--	--	--	--	--	--	--	-	-	-
CL13773.Contig2_H1	957	2719	159.265	gi|225698210|gb|ACO07302.1|	333.6	8e-90	qm-like protein [Crassostrea ariakensis]	gi|215982761|gb|FJ446700.1|	186	1e-43	Haliotis diversicolor supertexta QM-like protein mRNA, complete cds	sp|O61231|RL10_DROME	304	2e-82	60S ribosomal protein L10 OS=Drosophila melanogaster GN=RpL10 PE=2 SV=1	SPAP7G5.05	243	5e-64	COG0197	Ribosomal protein L16/L10E	K02866	9e-85	313	api:100166592	large subunit ribosomal protein L10e	GO:0006412//translation	GO:0003735//structural constituent of ribosome	GO:0005840//ribosome
CL19326.Contig10_H1	1683	4762	158.609	--	--	--	--	gi|59276201|gb|AC155237.2|	63.9	2e-06	Mus musculus BAC clone RP24-439K11 from 14, complete sequence	--	--	--	--	--	--	--	--	--	--	--	--	--	--	-	-	-
CL9839.Contig5_H1	1331	3763	158.481	gi|237839439|ref|XP_002369017.1|	64.7	1e-08	RRM domain-containing protein [Toxoplasma gondii ME49] >gi|211966681|gb|EEB01877.1| RRM domain-containing protein [Toxoplasma gondii ME49]	--	--	--	--	sp|O70133|DHX9_MOUSE	56.2	2e-07	ATP-dependent RNA helicase A OS=Mus musculus GN=Dhx9 PE=1 SV=2	--	--	--	--	--	K07605	1e-07	58.2	acs:100560037	type II keratin, basic	-	-	-
Unigene15233_H1	1486	4201	158.473	gi|325303832|tpg|DAA34590.1|	31.2	8e-45	TPA: TPA_exp: transcription factor [Amblyomma variegatum]	gi|116488193|gb|DQ848945.1|	83.8	2e-12	Scophthalmus maximus clone sba944 nascent polypeptide-associated complex alpha mRNA, partial cds	sp|Q8AWF2|NACA_ORENI	183	1e-45	Nascent polypeptide-associated complex subunit alpha OS=Oreochromis niloticus GN=naca PE=2 SV=1	YHR193c	70.9	6e-12	COG1308	Transcription factor homologous to NACalpha-BTF3	K03626	5e-45	182	tca:659257	nascent polypeptide-associated complex subunit alpha	GO:0015031//protein transport	GO:0003713//transcription coactivator activity;GO:0017025//TBP-class protein binding;GO:0003677//DNA binding;GO:0005388//calcium-transporting ATPase activity	GO:0005737//cytoplasm;GO:0005634//nucleus
Unigene68236_H1	617	1736	157.72	--	--	--	--	--	--	--	--	--	--	--	--	--	--	--	--	--	--	--	--	--	--	-	-	-
CL33928.Contig1_H1	1510	4210	156.288	--	--	--	--	--	--	--	--	--	--	--	--	--	--	--	--	--	--	--	--	--	--	-	-	-
Unigene1454_H1	1376	3826	155.865	gi|346469271|gb|AEO34480.1|	122.9	3e-26	hypothetical protein [Amblyomma maculatum]	--	--	--	--	sp|Q0MQJ3|NDUBB_PONPY	65.5	3e-10	NADH dehydrogenase [ubiquinone] 1 beta subcomplex subunit 11, mitochondrial OS=Pongo pygmaeus GN=NDUFB11 PE=2 SV=1	--	--	--	--	--	K11351	9e-27	122	api:100167814	NADH dehydrogenase (ubiquinone) 1 beta subcomplex 11 [EC:1.6.5.3 1.6.99.3]	-	-	-
CL10440.Contig9_H1	3138	8713	155.645	gi|395838293|ref|XP_003792051.1|	50.1	1e-13	PREDICTED: cofilin-2 [Otolemur garnettii]	gi|342349359|ref|NG_029612.1|	69.9	6e-08	Homo sapiens SRY (sex determining region Y)-box 5 (SOX5), RefSeqGene on chromosome 12	sp|P21566|COF2_CHICK	52.8	5e-15	Cofilin-2 OS=Gallus gallus GN=CFL2 PE=1 SV=2	--	--	--	--	--	K05765	2e-14	52.4	oaa:100081338	cofilin	GO:0030042//actin filament depolymerization;GO:0000910//cytokinesis	GO:0051015//actin filament binding	GO:0030496//midbody;GO:0005938//cell cortex;GO:0043229//intracellular organelle;GO:0016020//membrane
CL1826.Contig2_H1	1457	4024	154.818	--	--	--	--	--	--	--	--	--	--	--	--	--	--	--	--	--	--	--	--	--	--	-	-	-
CL403.Contig9_H1	576	1589	154.641	gi|59895928|gb|AAX11340.1|	35.8	4e-10	ribosomal protein L28 [Haliotis asinina]	gi|47937919|gb|BC071395.1|	67.9	4e-08	Danio rerio osteoclast stimulating factor 1, mRNA (cDNA clone MGC:86718 IMAGE:6897112), complete cds	sp|P41105|RL28_MOUSE	53.5	2e-16	60S ribosomal protein L28 OS=Mus musculus GN=Rpl28 PE=1 SV=2	--	--	--	--	--	K02903	2e-18	58.5	xtr:549468	large subunit ribosomal protein L28e	GO:0009790//embryo development	-	GO:0005622//intracellular
CL48764.Contig1_H1	666	1836	154.533	--	--	--	--	--	--	--	--	--	--	--	--	--	--	--	--	--	--	--	--	--	--	-	-	-
CL42437.Contig2_H1	2631	7248	154.426	gi|356984433|gb|AET43964.1|	37	1e-68	glutathione peroxidase, partial [Reishia clavigera]	gi|356984432|gb|JN413222.1|	101	1e-17	Reishia clavigera clone GS38 glutathione peroxidase mRNA, partial cds	sp|Q4AEH5|GPX3_HYLLA	138	1e-33	Glutathione peroxidase 3 OS=Hylobates lar GN=GPX3 PE=2 SV=2	slr1171	92	5e-18	COG0386	Glutathione peroxidase	K00432	2e-33	140	dre:798788	glutathione peroxidase [EC:1.11.1.9]	GO:0042744//hydrogen peroxide catabolic process;GO:0006982//response to lipid hydroperoxide;GO:0051289//protein homotetramerization;GO:0010033//response to organic substance	GO:0004602//glutathione peroxidase activity;GO:0008134//transcription factor binding;GO:0008430//selenium binding	GO:0005615//extracellular space
Unigene29_H1	2516	6919	154.154	gi|308482738|ref|XP_003103572.1|	36.6	3e-07	CRE-CLEC-202 protein [Caenorhabditis remanei] >gi|308259993|gb|EFP03946.1| CRE-CLEC-202 protein [Caenorhabditis remanei]	gi|33438736|emb|AL844513.8|	170	2e-38	Mouse DNA sequence from clone RP23-132A3 on chromosome 2 Contains the 5' end of a novel gene, a novel gene, a pseudogene similar to H. sapiens ribosomal protein L34 (RPL34), a deoxyuridine triphosphatase (Dut) pseudogene, the 5' end of a novel gene, a coiled-coil domain containing 72 (Ccdc72) pseudogene and a CpG island, complete sequence	sp|Q02817|MUC2_HUMAN	122	6e-39	Mucin-2 OS=Homo sapiens GN=MUC2 PE=1 SV=2	XF0818	89.7	2e-17	COG2730	Endoglucanase	K10955	1e-38	122	hsa:4583	intestinal mucin-2	-	GO:0005515//protein binding	GO:0005576//extracellular region
CL403.Contig7_H1	467	1284	154.124	gi|59895928|gb|AAX11340.1|	129.4	4e-29	ribosomal protein L28 [Haliotis asinina]	--	--	--	--	sp|P41105|RL28_MOUSE	108	5e-24	60S ribosomal protein L28 OS=Mus musculus GN=Rpl28 PE=1 SV=2	--	--	--	--	--	K02903	9e-26	115	acs:100563163	large subunit ribosomal protein L28e	GO:0009790//embryo development	-	-
CL22915.Contig2_H1	1387	3813	154.103	--	--	--	--	gi|254002245|emb|CU856426.7|	69.9	3e-08	Pig DNA sequence from clone CH242-168G9 on chromosome 2, complete sequence	--	--	--	--	--	--	--	--	--	--	--	--	--	--	-	-	-
Unigene72651_H1	222	610	154.028	--	--	--	--	--	--	--	--	--	--	--	--	--	--	--	--	--	--	--	--	--	--	-	-	-
Unigene46932_H1	471	1293	153.886	--	--	--	--	--	--	--	--	--	--	--	--	--	--	--	--	--	--	--	--	--	--	-	-	-
CL3221.Contig4_H1	1194	3274	153.708	gi|405967153|gb|EKC32353.1|	145.2	5e-33	39S ribosomal protein L18, mitochondrial [Crassostrea gigas]	--	--	--	--	sp|Q9CQL5|RM18_MOUSE	125	2e-28	39S ribosomal protein L18, mitochondrial OS=Mus musculus GN=Mrpl18 PE=2 SV=1	TM1484	50.1	8e-06	COG0256	Ribosomal protein L18	--	--	--	--	--	-	-	GO:0005739//mitochondrion
CL15412.Contig10_H1	2028	5540	153.131	gi|260818212|ref|XP_002604277.1|	168.3	1e-39	hypothetical protein BRAFLDRAFT_88566 [Branchiostoma floridae] >gi|229289603|gb|EEN60288.1| hypothetical protein BRAFLDRAFT_88566 [Branchiostoma floridae]	--	--	--	--	sp|Q96RW7|HMCN1_HUMAN	159	3e-38	Hemicentin-1 OS=Homo sapiens GN=HMCN1 PE=1 SV=2	--	--	--	--	--	K06841	2e-35	151	dwi:Dwil_GK17220	semaphorin 5	-	GO:0005488//binding	-
Unigene19169_H1	2749	7504	153.017	gi|395532556|ref|XP_003768336.1|	57.4	4e-06	PREDICTED: uncharacterized protein LOC100921792 [Sarcophilus harrisii]	--	--	--	--	sp|Q6P0D5|WBP11_DANRE	72.8	4e-12	WW domain-binding protein 11 OS=Danio rerio GN=wbp11 PE=1 SV=1	XF0818	51.2	9e-06	COG2730	Endoglucanase	K12866	1e-11	72.8	dre:402950	WW domain-binding protein 11	GO:0009987//cellular process;GO:0044238//primary metabolic process;GO:0043170	-	GO:0045095//keratin filament
CL6868.Contig2_H1	1728	4706	152.662	gi|405963576|gb|EKC29138.1|	68.2	0	FACT complex subunit SSRP1 [Crassostrea gigas]	gi|403254820|ref|XM_003920104.1|	87.7	1e-13	PREDICTED: Saimiri boliviensis boliviensis structure specific recognition protein 1 (SSRP1), mRNA	sp|Q08945|SSRP1_HUMAN	598	1e-174	FACT complex subunit SSRP1 OS=Homo sapiens GN=SSRP1 PE=1 SV=1	SPBC609.05	311	2e-84	COG5165	Nucleosome-binding factor SPN, POB3 subunit	K09272	1e-177	623	bfo:BRAFLDRAFT_154496	structure-specific recognition protein 1	-	GO:0016491//oxidoreductase activity	-
CL3505.Contig5_H1	644	1750	152.326	gi|332376729|gb|AEE63504.1|	157.9	2e-37	unknown [Dendroctonus ponderosae]	--	--	--	--	sp|P0CB86|NDUB8_PONPY	149	4e-36	NADH dehydrogenase [ubiquinone] 1 beta subcomplex subunit 8, mitochondrial OS=Pongo pygmaeus GN=NDUFB8 PE=2 SV=1	--	--	--	--	--	K03964	6e-38	157	mdo:100010541	NADH dehydrogenase (ubiquinone) 1 beta subcomplex 8 [EC:1.6.5.3 1.6.99.3]	-	-	GO:0044425//membrane part;GO:0005739//mitochondrion
CL10655.Contig1_H1	432	1169	151.689	gi|72044764|ref|XP_800310.1|	53.9	2e-06	PREDICTED: UPF0184 protein-like [Strongylocentrotus purpuratus]	--	--	--	--	sp|Q8T784|U184_BRAFL	48.1	6e-06	UPF0184 protein OS=Branchiostoma floridae PE=3 SV=1	--	--	--	--	--	--	--	--	--	--	-	-	-
Unigene14072_H1	325	878	151.437	--	--	--	--	gi|163965459|gb|AC211799.6|	61.9	1e-06	Macaca mulatta BAC CH250-130P23 (Children's Hospital Oakland Research Institute Rhesus macaque Adult Male BAC Library) complete sequence	--	--	--	--	--	--	--	--	--	--	--	--	--	--	-	-	-
CL16095.Contig4_H1	1261	3401	151.187	gi|193664755|ref|XP_001945024.1|	149.8	2e-34	PREDICTED: NEDD8-like [Acyrthosiphon pisum]	gi|349617830|gb|JN793433.1|	157	1e-34	Haliotis midae microsatellite HmidILL-039227R sequence	sp|Q71UE8|NEDD8_RAT	144	3e-34	NEDD8 OS=Rattus norvegicus GN=Nedd8 PE=1 SV=1	SPBC12D12.08c	124	5e-28	COG5272	Ubiquitin	K12158	4e-35	149	api:100167711	ubiquitin-like protein Nedd8	GO:0045116//protein neddylation;GO:0009653//anatomical structure morphogenesis;GO:0006511//ubiquitin-dependent protein catabolic process	GO:0031625//ubiquitin protein ligase binding	GO:0005634//nucleus
CL37349.Contig1_H1	1244	3352	151.045	gi|241637006|ref|XP_002410673.1|	128.3	7e-28	alpha-B-crystallin, putative [Ixodes scapularis] >gi|215503502|gb|EEC12996.1| alpha-B-crystallin, putative [Ixodes scapularis]	--	--	--	--	sp|P82147|L2EFL_DROME	117	7e-26	Protein lethal(2)essential for life OS=Drosophila melanogaster GN=l(2)efl PE=1 SV=1	--	--	--	--	--	K09542	1e-28	128	isc:IscW_ISCW020672	crystallin, alpha B	GO:0006497//protein lipidation;GO:0010998//regulation of translational initiation by eIF2 alpha phosphorylation;GO:0010506//regulation of autophagy	-	-
CL13471.Contig2_H1	2747	7393	150.863	gi|291233795|ref|XP_002736841.1|	31.6	3e-41	PREDICTED: heterogeneous nuclear ribonucleoprotein at 27C-like [Saccoglossus kowalevskii]	--	--	--	--	sp|Q920Q6|MSI2H_MOUSE	90.1	3e-38	RNA-binding protein Musashi homolog 2 OS=Mus musculus GN=Msi2 PE=1 SV=1	DR0392	75.5	5e-13	COG2823	Predicted periplasmic or secreted lipoprotein	K14411	1e-37	90.1	mmu:76626	RNA-binding protein Musashi	-	-	-
CL48501.Contig2_H1	1182	3174	150.526	gi|312091502|ref|XP_003147002.1|	57.4	1e-06	hypothetical protein LOAG_11435 [Loa loa] >gi|307757834|gb|EFO17068.1| hypothetical protein LOAG_11435, partial [Loa loa]	gi|90819372|gb|AC183768.2|	67.9	9e-08	Pan troglodytes BAC clone CH251-337F15 from chromosome 14, complete sequence	--	--	--	--	--	--	--	--	--	--	--	--	--	--	-	-	-
CL8739.Contig5_H1	765	2046	149.922	--	--	--	--	--	--	--	--	--	--	--	--	--	--	--	--	--	--	--	--	--	--	-	-	-
Unigene3832_H1	18591	49637	149.667	gi|318065004|gb|ADV36662.1|	83.2	2e-42	cytochrome c oxidase subunit Va [Antheraea yamamai] >gi|354549507|gb|AER27810.1| cytochrome c oxidase subunit Va [Antheraea yamamai]	gi|328677272|gb|JF784168.1|	129	5e-25	Bithynia funiculata RAPD marker BF-KKU genomic sequence	sp|Q94514|COX5A_DROME	92	7e-34	Cytochrome c oxidase subunit 5A, mitochondrial OS=Drosophila melanogaster GN=CoVa PE=1 SV=2	Rv0312	69.7	2e-10	COG0443	Molecular chaperone	K02264	3e-42	119	aga:AgaP_AGAP011159	cytochrome c oxidase subunit 5a	-	GO:0004129//cytochrome-c oxidase activity	-
CL4728.Contig1_H1	1765	4707	149.493	gi|20069106|gb|AAM09682.1|AF481064_1	56.6	2e-25	60S ribosomal protein L31 [Aplysia californica]	--	--	--	--	sp|Q6NUH0|RL31_XENLA	102	3e-21	60S ribosomal protein L31 OS=Xenopus laevis GN=rpl31 PE=2 SV=1	YLR406c	68.2	4e-11	COG2097	Ribosomal protein L31E	K02910	2e-21	105	mgp:100540520	large subunit ribosomal protein L31e	-	-	-
CL48895.Contig4_H1	4594	12248	149.45	gi|363894957|gb|AEW42987.1|	38.1	3e-11	putative polyadenylate-binding protein 1 [Haliotis diversicolor]	gi|51201871|emb|CR703962.1|	103	7e-18	Tetraodon nigroviridis full-length cDNA	sp|Q9EPH8|PABP1_RAT	223	2e-146	Polyadenylate-binding protein 1 OS=Rattus norvegicus GN=Pabpc1 PE=2 SV=1	SPAC1610.03c	43.1	2e-06	COG0724	RNA-binding proteins (RRM domain)	K13126	3e-154	199	dwi:Dwil_GK19652	polyadenylate-binding protein	-	GO:0000166//nucleotide binding;GO:0003723//RNA binding	-
CL33060.Contig4_H1	3951	10530	149.398	gi|405957059|gb|EKC23296.1|	84	3e-49	Caprin-1 [Crassostrea gigas]	--	--	--	--	sp|Q5M9G3|CAPR1_RAT	89	4e-28	Caprin-1 OS=Rattus norvegicus GN=Caprin1 PE=1 SV=2	--	--	--	--	--	K11294	2e-06	41.2	cbr:CBG01584	nucleolin	-	-	-
CL44599.Contig1_H1	850	2254	148.647	gi|87248145|gb|ABD36125.1|	65.9	2e-09	glutamate receptor Gr2 [Bombyx mori]	gi|222824903|emb|FP015790.7|	61.9	4e-06	Zebrafish DNA sequence from clone CH73-373B4 in linkage group 23, complete sequence	sp|Q5TM61|PP1RA_MACMU	56.2	2e-09	Serine/threonine-protein phosphatase 1 regulatory subunit 10 OS=Macaca mulatta GN=PPP1R10 PE=3 SV=1	--	--	--	--	--	K12841	5e-09	62	nvi:100116536	calcium homeostasis endoplasmic reticulum protein	-	GO:0005488//binding	GO:0044464//cell part
Unigene26874_H1	413	1094	148.487	--	--	--	--	--	--	--	--	--	--	--	--	--	--	--	--	--	--	--	--	--	--	-	-	-
CL47208.Contig3_H1	1348	3569	148.415	--	--	--	--	gi|46064821|gb|AC146162.2|	69.9	3e-08	Pan troglodytes BAC clone RP43-23P8 from chromosome 7, complete sequence	--	--	--	--	--	--	--	--	--	--	--	--	--	--	-	-	-
CL11476.Contig1_H1	1450	3833	148.181	--	--	--	--	--	--	--	--	--	--	--	--	--	--	--	--	--	--	--	--	--	--	-	-	-
CL8074.Contig13_H1	1714	4528	148.087	gi|387598203|gb|AFJ91757.1|	142.5	6e-32	ribosomal protein S7 [Ostrea edulis]	gi|346685108|gb|JN582331.1|	81.8	9e-12	Mythimna separata ribosomal protein S7 (RpS7) mRNA, complete cds	sp|P62083|RS7_RAT	143	4e-41	40S ribosomal protein S7 OS=Rattus norvegicus GN=Rps7 PE=1 SV=1	--	--	--	--	--	K02993	4e-41	143	rno:100362830	small subunit ribosomal protein S7e	GO:0019083//viral transcription;GO:0031018//endocrine pancreas development;GO:0006364//rRNA processing;GO:0006414//translational elongation;GO:0042274//ribosomal small subunit biogenesis;GO:0006415//translational termination	GO:0003723//RNA binding;GO:0005515//protein binding	GO:0005730//nucleolus;GO:0022627//cytosolic small ribosomal subunit;GO:0030686//90S preribosome;GO:0032040//small-subunit processome
Unigene19296_H1	1377	3619	147.325	gi|260803838|ref|XP_002596796.1|	60.1	2e-07	hypothetical protein BRAFLDRAFT_211833 [Branchiostoma floridae] >gi|229282056|gb|EEN52808.1| hypothetical protein BRAFLDRAFT_211833 [Branchiostoma floridae]	gi|258678831|emb|FP236331.9|	63.9	2e-06	Zebrafish DNA sequence from clone CH73-362D4, complete sequence	sp|P10079|FBP1_STRPU	105	1e-53	Fibropellin-1 OS=Strongylocentrotus purpuratus GN=EGF1 PE=1 SV=2	--	--	--	--	--	K02599	1e-53	110	nve:NEMVE_v1g244064	Notch	-	GO:0005488//binding	GO:0044464//cell part;GO:0005578//proteinaceous extracellular matrix
Unigene57195_H1	981	2578	147.311	--	--	--	--	gi|187467450|emb|CU640423.6|	61.9	5e-06	Pig DNA sequence from clone CH242-393K15 on chromosome 7, complete sequence	--	--	--	--	--	--	--	--	--	--	--	--	--	--	-	-	-
CL14839.Contig7_H1	1246	3262	146.753	gi|358341136|dbj|GAA48884.1|	127.9	1e-27	NADH dehydrogenase (ubiquinone) 1 alpha subcomplex 8 [Clonorchis sinensis]	--	--	--	--	sp|P42029|NDUA8_BOVIN	98.6	3e-20	NADH dehydrogenase [ubiquinone] 1 alpha subcomplex subunit 8 OS=Bos taurus GN=NDUFA8 PE=1 SV=2	--	--	--	--	--	K03952	3e-28	126	isc:IscW_ISCW013963	NADH dehydrogenase (ubiquinone) 1 alpha subcomplex 8 [EC:1.6.5.3 1.6.99.3]	-	-	-
CL7096.Contig2_H1	488	1277	146.688	--	--	--	--	gi|55468742|gb|AC133489.32|	60	9e-06	Mus musculus strain C57BL/6J clone rp23-74a5, complete sequence	--	--	--	--	--	--	--	--	--	--	--	--	--	--	-	-	-
CL34318.Contig1_H1	1486	3882	146.44	gi|67464043|pdb|1ZNQ|O	563.9	7e-159	Chain O, Crsytal Structure Of Human Liver Gapdh >gi|67464044|pdb|1ZNQ|P Chain P, Crsytal Structure Of Human Liver Gapdh >gi|67464045|pdb|1ZNQ|R Chain R, Crsytal Structure Of Human Liver Gapdh >gi|67464046|pdb|1ZNQ|Q Chain Q, Crsytal Structure Of Human Liver Gapdh	gi|92445651|gb|BC002547.1|	1782	0	Homo sapiens dyskeratosis congenita 1, dyskerin, mRNA (cDNA clone IMAGE:3138436), **** WARNING: chimeric clone ****	sp|P04406|G3P_HUMAN	563	3e-160	Glyceraldehyde-3-phosphate dehydrogenase OS=Homo sapiens GN=GAPDH PE=1 SV=3	SPBC354.12	444	2e-124	COG0057	Glyceraldehyde-3-phosphate dehydrogenase/erythrose-4-phosphate dehydrogenase	K00134	1e-159	563	hsa:2597	glyceraldehyde 3-phosphate dehydrogenase [EC:1.2.1.12]	GO:0055114//oxidation-reduction process;GO:0035606//peptidyl-cysteine S-trans-nitrosylation;GO:0050821//protein stabilization;GO:0006096//glycolysis;GO:0051402//neuron apoptotic process;GO:0006094//gluconeogenesis	GO:0004365//glyceraldehyde-3-phosphate dehydrogenase (NAD+) (phosphorylating) activity;GO:0051287//NAD binding;GO:0005515//protein binding;GO:0035605//peptidyl-cysteine S-nitrosylase activity	GO:0005829//cytosol;GO:0048471//perinuclear region of cytoplasm;GO:0016020//membrane;GO:0005634//nucleus
CL2214.Contig2_H1	724	1888	146.179	gi|166406876|gb|ABY87401.1|	144.1	5e-33	troponin T [Haliotis diversicolor]	--	--	--	--	sp|P19351|TNNT_DROME	84.7	2e-16	Troponin T, skeletal muscle OS=Drosophila melanogaster GN=up PE=1 SV=3	SPAC27D7.14c	65.5	9e-11	COG0457	FOG: TPR repeat	K12046	9e-17	87.4	api:100163274	troponin T, fast skeletal muscle	-	-	-
CL41873.Contig2_H1	2123	5512	145.54	gi|291234704|ref|XP_002737287.1|	188.3	1e-45	PREDICTED: hypothetical protein [Saccoglossus kowalevskii]	--	--	--	--	sp|Q5ZJH7|CNPD1_CHICK	161	5e-39	Protein CNPPD1 OS=Gallus gallus GN=CNPPD1 PE=2 SV=1	--	--	--	--	--	--	--	--	--	--	-	-	-
CL8259.Contig2_H1	1295	3354	145.183	gi|405950171|gb|EKC18174.1|	265	5e-69	Pancreatic lipase-related protein 2 [Crassostrea gigas]	--	--	--	--	sp|Q64424|LIPR2_MYOCO	241	3e-63	Pancreatic lipase-related protein 2 OS=Myocastor coypus GN=PNLIPRP2 PE=1 SV=1	--	--	--	--	--	K14075	6e-62	238	ptr:450759	pancreatic lipase-related protein 2 [EC:3.1.1.3]	GO:0009395//phospholipid catabolic process;GO:0007586//digestion;GO:0019376//galactolipid catabolic process	GO:0004620//phospholipase activity;GO:0005509//calcium ion binding;GO:0047372//acylglycerol lipase activity;GO:0047714//galactolipase activity	GO:0005615//extracellular space
Unigene57582_H1	346	895	145	--	--	--	--	--	--	--	--	--	--	--	--	--	--	--	--	--	--	--	--	--	--	-	-	-
Unigene34254_H1	698	1795	144.155	gi|405974875|gb|EKC39487.1|	71.6	3e-11	G kinase-anchoring protein 1 [Crassostrea gigas]	--	--	--	--	sp|Q32LE2|GKAP1_BOVIN	60.1	4e-09	G kinase-anchoring protein 1 OS=Bos taurus GN=GKAP1 PE=2 SV=2	--	--	--	--	--	--	--	--	--	--	-	-	-
CL31571.Contig1_H1	2071	5318	143.943	--	--	--	--	gi|346715933|dbj|AK381701.1|	61.9	1e-05	Bombyx mori mRNA, clone: fwgP11H09	--	--	--	--	--	--	--	--	--	--	--	--	--	--	-	-	-
CL5763.Contig1_H1	886	2274	143.873	--	--	--	--	gi|23507741|gb|AE001362.1|	65.9	3e-07	Plasmodium falciparum 3D7 chromosome 2, complete sequence	--	--	--	--	--	--	--	--	--	--	--	--	--	--	-	-	-
Unigene170_H1	2040	5235	143.85	gi|196003654|ref|XP_002111694.1|	169.9	4e-40	expressed hypothetical protein [Trichoplax adhaerens] >gi|190585593|gb|EDV25661.1| expressed hypothetical protein [Trichoplax adhaerens]	gi|403299383|ref|XM_003940420.1|	65.9	6e-07	PREDICTED: Saimiri boliviensis boliviensis kallikrein-related peptidase 11, transcript variant 3 (KLK11), mRNA	sp|Q7RTY7|OVCH1_HUMAN	145	4e-34	Ovochymase-1 OS=Homo sapiens GN=OVCH1 PE=2 SV=2	VC1649	85.5	3e-16	COG5640	Secreted trypsin-like serine protease	K09640	4e-38	160	xtr:448231	transmembrane protease, serine 9 [EC:3.4.21.-]	-	GO:0003824//catalytic activity	-
CL21123.Contig6_H1	3587	9193	143.664	gi|24266986|gb|AAN52389.1|	37	2e-49	ribosomal protein S17 [Branchiostoma belcheri]	gi|301619058|ref|XM_002938873.1|	137	4e-28	PREDICTED: Xenopus (Silurana) tropicalis ribosomal protein S17 (rps17), mRNA	sp|A5PK63|RS17_BOVIN	99.8	8e-47	40S ribosomal protein S17 OS=Bos taurus GN=RPS17 PE=2 SV=1	SPCC24B10.09	80.1	2e-31	COG1383	Ribosomal protein S17E	K02962	3e-46	99.8	bta:788861	small subunit ribosomal protein S17e	GO:0006413//translational initiation;GO:0019083//viral transcription;GO:0031018//endocrine pancreas development;GO:0006364//rRNA processing;GO:0034101//erythrocyte homeostasis;GO:0006414//translational elongation;GO:0006415//translational termination;GO:0000028//ribosomal small subunit assembly	GO:0003735//structural constituent of ribosome;GO:0016787//hydrolase activity	GO:0022627//cytosolic small ribosomal subunit
Unigene36818_H1	339	866	143.199	--	--	--	--	--	--	--	--	--	--	--	--	--	--	--	--	--	--	--	--	--	--	-	-	-
Unigene278_H1	1553	3966	143.154	gi|188572441|gb|ACD65127.1|	121.3	1e-25	putative 60S ribosomal protein RPL24 [Novocrania anomala]	gi|159145637|gb|EU116861.1|	77.8	1e-10	Sipunculus nudus putative ribosomal protein L24 mRNA, complete cds	sp|Q8JGR4|RL24_DANRE	113	1e-24	60S ribosomal protein L24 OS=Danio rerio GN=rpl24 PE=2 SV=1	SPCC330.14c	83.6	9e-16	COG2075	Ribosomal protein L24E	K02896	4e-24	113	dre:192301	large subunit ribosomal protein L24e	GO:0009790//embryo development	-	GO:0030529//ribonucleoprotein complex
CL15664.Contig9_H1	2443	6222	142.767	gi|346721860|gb|AEO50743.1|	374.8	1e-101	cytochrome P450 II f2-like protein II [Biomphalaria glabrata]	gi|395540744|ref|XM_003772263.1|	63.9	3e-06	PREDICTED: Sarcophilus harrisii cytochrome P450 2D15-like (LOC100926939), mRNA	sp|O54750|CP2J6_MOUSE	295	2e-79	Cytochrome P450 2J6 OS=Mus musculus GN=Cyp2j6 PE=2 SV=2	BH0579	114	8e-25	COG2124	Cytochrome P450	K07422	4e-86	320	bfo:BRAFLDRAFT_61918	cytochrome P450, family 2, subfamily U	-	-	-
CL25047.Contig2_H1	1492	3788	142.319	--	--	--	--	--	--	--	--	--	--	--	--	--	--	--	--	--	--	--	--	--	--	-	-	-
CL12456.Contig9_H1	1515	3841	142.119	gi|116284392|ref|NP_002448.2|	57.8	1e-06	mucin-2 precursor [Homo sapiens]	gi|375236396|gb|JN778686.1|	61.9	7e-06	Cyprinus carpio clone 901535 microsatellite sequence	sp|Q02817|MUC2_HUMAN	92.8	2e-18	Mucin-2 OS=Homo sapiens GN=MUC2 PE=1 SV=2	Rv3876	63.5	9e-10	COG0455	ATPases involved in chromosome partitioning	K10955	6e-18	92.8	hsa:4583	intestinal mucin-2	-	-	-
Unigene8006_H1	494	1249	141.729	--	--	--	--	--	--	--	--	--	--	--	--	--	--	--	--	--	--	--	--	--	--	-	-	-
CL29297.Contig3_H1	1066	2692	141.56	gi|405951422|gb|EKC19336.1|	415.6	1e-114	Eukaryotic translation initiation factor 3 subunit G-A [Crassostrea gigas]	gi|395850915|ref|XM_003797970.1|	103	1e-18	PREDICTED: Otolemur garnettii eukaryotic translation initiation factor 3, subunit G (EIF3G), mRNA	sp|Q28CY2|EIF3G_XENTR	356	4e-98	Eukaryotic translation initiation factor 3 subunit G OS=Xenopus tropicalis GN=eif3g PE=2 SV=1	YDR429c	153	6e-37	COG0724	RNA-binding proteins (RRM domain)	K03248	2e-98	359	bfo:BRAFLDRAFT_283255	translation initiation factor 3 subunit G	GO:0006413//translational initiation	GO:0005515//protein binding;GO:0003743//translation initiation factor activity	GO:0005852//eukaryotic translation initiation factor 3 complex;GO:0005829//cytosol
Unigene21_H1	4106	10290	140.481	gi|312376432|gb|EFR23515.1|	101.3	4e-19	hypothetical protein AND_12733 [Anopheles darlingi]	gi|21070780|gb|AC013277.9|	157	5e-34	Homo sapiens BAC clone RP11-480N9 from 2, complete sequence	sp|Q05049|MUC1_XENLA	128	9e-29	Integumentary mucin C.1 (Fragment) OS=Xenopus laevis PE=2 SV=1	XF0818	92.4	6e-18	COG2730	Endoglucanase	K10955	6e-32	122	acs:100563509	intestinal mucin-2	-	GO:0005488//binding	-
CL8034.Contig1_H1	1259	3139	139.762	--	--	--	--	gi|218044528|emb|CU856372.12|	79.8	3e-11	Zebrafish DNA sequence from clone CH1073-134C17, complete sequence	--	--	--	--	--	--	--	--	--	--	--	--	--	--	-	-	-
CL38347.Contig2_H1	613	1528	139.728	gi|405967149|gb|EKC32349.1|	129.8	7e-29	Cysteine and glycine-rich protein 3 [Crassostrea gigas]	--	--	--	--	sp|P50461|CSRP3_HUMAN	67.8	2e-11	Cysteine and glycine-rich protein 3 OS=Homo sapiens GN=CSRP3 PE=1 SV=1	--	--	--	--	--	K09377	1e-11	70.1	oaa:100073428	cysteine and glycine-rich protein	-	-	-
Unigene22814_H1	2264	5632	139.447	gi|126697470|gb|ABO26692.1|	56.2	7e-27	sulfatase 1A precursor [Haliotis discus discus]	--	--	--	--	sp|P50429|ARSB_MOUSE	144	3e-65	Arylsulfatase B OS=Mus musculus GN=Arsb PE=2 SV=3	CC1172	89.4	2e-31	COG3119	Arylsulfatase A and related enzymes	K01135	3e-66	147	bfo:BRAFLDRAFT_206928	arylsulfatase B [EC:3.1.6.12]	-	GO:0016787//hydrolase activity	-
CL13205.Contig1_H1	1357	3373	139.334	--	--	--	--	--	--	--	--	--	--	--	--	--	--	--	--	--	--	--	--	--	--	-	-	-
CL4564.Contig1_H1	979	2431	139.195	gi|405957279|gb|EKC23503.1|	199.1	2e-49	NADH dehydrogenase [ubiquinone] iron-sulfur protein 4, mitochondrial [Crassostrea gigas]	--	--	--	--	sp|Q9CXZ1|NDUS4_MOUSE	189	6e-48	NADH dehydrogenase [ubiquinone] iron-sulfur protein 4, mitochondrial OS=Mus musculus GN=Ndufs4 PE=1 SV=3	--	--	--	--	--	K03937	6e-48	191	ecb:100063168	NADH dehydrogenase (ubiquinone) Fe-S protein 4 [EC:1.6.5.3 1.6.99.3]	GO:0048146//positive regulation of fibroblast proliferation;GO:0001932//regulation of protein phosphorylation;GO:0007420//brain development;GO:0006120//mitochondrial electron transport, NADH to ubiquinone;GO:0019933//cAMP-mediated signaling;GO:0032981//mitochondrial respiratory chain complex I assembly;GO:0051591//response to cAMP	GO:0008137//NADH dehydrogenase (ubiquinone) activity	GO:0005747//mitochondrial respiratory chain complex I
Unigene53303_H1	334	825	138.462	--	--	--	--	--	--	--	--	--	--	--	--	--	--	--	--	--	--	--	--	--	--	-	-	-
Unigene13165_H1	430	1062	138.445	gi|126697368|gb|ABO26641.1|	161	1e-38	huntingtin interacting protein K [Haliotis discus discus]	gi|164608849|gb|EU358114.1|	69.9	8e-09	Artemia franciscana huntingtin interacting protein K (HYPK) mRNA, complete cds	sp|Q9CR41|HYPK_MOUSE	127	6e-30	Huntingtin-interacting protein K OS=Mus musculus GN=Hypk PE=2 SV=2	--	--	--	--	--	--	--	--	--	--	-	-	-
Unigene33868_H1	216	533	138.323	--	--	--	--	--	--	--	--	--	--	--	--	--	--	--	--	--	--	--	--	--	--	-	-	-
CL7845.Contig9_H1	819	2016	137.984	--	--	--	--	gi|46878891|emb|BX890609.7|	99.6	2e-17	Zebrafish DNA sequence from clone DKEY-56E5 in linkage group 12 Contains the raraa gene for retinoic acid receptor, alpha a and two CpG islands, complete sequence	sp|Q86HN7|PLK_DICDI	51.6	2e-06	Probable serine/threonine-protein kinase PLK OS=Dictyostelium discoideum GN=PLK PE=3 SV=1	--	--	--	--	--	--	--	--	--	--	-	-	-
CL42979.Contig3_H1	1049	2580	137.869	gi|405977299|gb|EKC41758.1|	147.9	7e-34	Putative sodium/potassium-transporting ATPase subunit beta-2 [Crassostrea gigas]	--	--	--	--	sp|Q24048|ATPB2_DROME	126	7e-29	Sodium/potassium-transporting ATPase subunit beta-2 OS=Drosophila melanogaster GN=nrv2 PE=1 SV=2	--	--	--	--	--	K01540	1e-32	140	tca:661678	sodium/potassium-transporting ATPase subunit beta	-	-	-
CL5708.Contig1_H1	882	2169	137.852	gi|355784915|gb|EHH65766.1|	92.8	2e-17	hypothetical protein EGM_02599 [Macaca fascicularis]	--	--	--	--	sp|Q9NZ20|PA2G3_HUMAN	91.7	2e-18	Group 3 secretory phospholipase A2 OS=Homo sapiens GN=PLA2G3 PE=1 SV=2	--	--	--	--	--	K01047	4e-18	92.4	cfa:486361	phospholipase A2 [EC:3.1.1.4]	GO:0060271//cilium morphogenesis	GO:0047498//calcium-dependent phospholipase A2 activity	GO:0005615//extracellular space;GO:0005814//centriole
CL18049.Contig1_H1	717	1763	137.834	gi|355705158|gb|EHH31083.1|	40.4	1e-51	40S ribosomal protein S13 [Macaca mulatta]	gi|22758883|gb|AF526220.1|	135	3e-28	Argopecten irradians isolate iolsaicl153ct179cn190 ribosomal protein S13 mRNA, complete cds	sp|Q962R6|RS13_SPOFR	113	1e-36	40S ribosomal protein S13 OS=Spodoptera frugiperda GN=RpS13 PE=2 SV=3	YDR064w	105	2e-42	COG0184	Ribosomal protein S15P/S13E	K02953	4e-47	112	ame:551867	small subunit ribosomal protein S13e	GO:0006412//translation	GO:0003735//structural constituent of ribosome	GO:0005840//ribosome
CL24158.Contig3_H1	406	996	137.517	--	--	--	--	--	--	--	--	--	--	--	--	--	--	--	--	--	--	--	--	--	--	-	-	-
Unigene25516_H1	438	1074	137.452	--	--	--	--	gi|20067327|emb|AL691403.2|	60	8e-06	Human chromosome 14 DNA sequence BAC C-3075F15 of library CalTech-D from chromosome 14 of Homo sapiens (Human), complete sequence	--	--	--	--	--	--	--	--	--	--	--	--	--	--	-	-	-
Unigene19024_H1	3486	8542	137.358	gi|315439552|gb|ADU19853.1|	57	7e-06	myosin heavy chain [Todarodes pacificus]	gi|386769715|ref|NM_001259122.1|	224	2e-54	Drosophila melanogaster myosin heavy chain (Mhc), transcript variant U, mRNA	sp|P02564|MYH7_RAT	165	2e-115	Myosin-7 OS=Rattus norvegicus GN=Myh7 PE=2 SV=2	MK0690	63.5	3e-13	COG0419	ATPase involved in DNA repair	K10352	3e-129	197	api:100167379	myosin heavy chain	-	-	-
Unigene30787_H1	912	2233	137.251	--	--	--	--	--	--	--	--	--	--	--	--	--	--	--	--	--	--	--	--	--	--	-	-	-
CL20429.Contig8_H1	252	614	136.581	--	--	--	--	--	--	--	--	--	--	--	--	--	--	--	--	--	--	--	--	--	--	-	-	-
CL4265.Contig1_H1	2630	6401	136.431	gi|405969302|gb|EKC34279.1|	146.7	5e-33	Stress response protein nhaX [Crassostrea gigas]	gi|18997213|gb|AC107026.3|	81.8	1e-11	Homo sapiens 3 BAC RP11-494I8 (Roswell Park Cancer Institute Human BAC Library) complete sequence	sp|P70315|WASP_MOUSE	58.5	7e-08	Wiskott-Aldrich syndrome protein homolog OS=Mus musculus GN=Was PE=1 SV=1	MK0142	65.1	6e-10	COG0589	Universal stress protein UspA and related nucleotide-binding proteins	K05747	3e-07	58.5	mmu:22376	Wiskott-Aldrich syndrome protein	-	-	-
CL48548.Contig1_H1	1401	3403	136.159	--	--	--	--	--	--	--	--	--	--	--	--	--	--	--	--	--	--	--	--	--	--	-	-	-
CL16100.Contig1_H1	690	1666	135.347	--	--	--	--	gi|29568021|gb|AC020911.9|	71.9	3e-09	Homo sapiens chromosome 19 clone CTD-2562J15, complete sequence	--	--	--	--	--	--	--	--	--	--	--	--	--	--	-	-	-
Unigene11670_H1	1214	2930	135.292	gi|405961221|gb|EKC27055.1|	298.5	4e-79	DNA replication licensing factor mcm2 [Crassostrea gigas]	gi|403307364|ref|XM_003944120.1|	115	4e-22	PREDICTED: Saimiri boliviensis boliviensis minichromosome maintenance complex component 2, transcript variant 2 (MCM2), mRNA	sp|Q6DIH3|MCM2_XENTR	281	3e-75	DNA replication licensing factor mcm2 OS=Xenopus tropicalis GN=mcm2 PE=2 SV=1	YBL023c	116	7e-26	COG1241	Predicted ATPase involved in replication control, Cdc46/Mcm family	K02540	1e-74	281	xtr:448458	minichromosome maintenance protein 2	GO:0006268//DNA unwinding involved in replication;GO:0006355//regulation of transcription, DNA-dependent;GO:0030174//regulation of DNA-dependent DNA replication initiation;GO:0060041//retina development in camera-type eye;GO:0006200//ATP catabolic process;GO:0006334//nucleosome assembly;GO:0007049//cell cycle	GO:0042393//histone binding;GO:0046872//metal ion binding;GO:0003688//DNA replication origin binding;GO:0016887//ATPase activity;GO:0003682//chromatin binding;GO:0005524//ATP binding	GO:0000785//chromatin;GO:0042555//MCM complex;GO:0005664//nuclear origin of replication recognition complex
CL18123.Contig3_H1	443	1069	135.268	gi|255708481|gb|ACU30160.1|	107.5	1e-22	RH21460p [Drosophila melanogaster]	gi|221222001|gb|BT057790.1|	73.8	5e-10	Salmo salar clone ssal-evf-520-207 Coiled-coil domain-containing protein 72 putative mRNA, complete cds	sp|Q05AK9|TMA7_DANRE	106	2e-23	Translation machinery-associated protein 7 OS=Danio rerio GN=tma7 PE=2 SV=1	--	--	--	--	--	--	--	--	--	--	-	-	-
CL29850.Contig1_H1	893	2154	135.212	gi|405964649|gb|EKC30110.1|	80.1	5e-44	Activator of basal transcription 1 [Crassostrea gigas]	--	--	--	--	sp|Q5R9Y3|ABT1_PONAB	83.2	2e-26	Activator of basal transcription 1 OS=Pongo abelii GN=ABT1 PE=2 SV=1	--	--	--	--	--	K14785	2e-37	104	isc:IscW_ISCW024880	ESF2/ABP1 family protein	-	GO:0003676//nucleic acid binding;GO:0000166//nucleotide binding	-
CL9736.Contig1_H1	932	2241	134.787	gi|348508641|ref|XP_003441862.1|	74.3	8e-12	PREDICTED: annexin A11-like [Oreochromis niloticus]	--	--	--	--	sp|P23093|CSP_PLABA	67.4	4e-11	Circumsporozoite protein OS=Plasmodium berghei (strain Anka) PE=3 SV=1	ECU03g0290	53.1	6e-07	COG0086	DNA-directed RNA polymerase, beta' subunit/160 kD subunit	K13911	2e-08	60.1	spu:577326	basic salivary proline-rich protein 1/2	-	-	-
CL25076.Contig4_H1	1504	3615	134.736	gi|23394916|gb|AAN31640.1|AF484963_1	244.6	9e-63	high mobility group protein 1 [Biomphalaria glabrata]	--	--	--	--	sp|P26583|HMGB2_HUMAN	149	1e-35	High mobility group protein B2 OS=Homo sapiens GN=HMGB2 PE=1 SV=2	YBR089c-a	65.9	2e-10	COG5648	Chromatin-associated proteins containing the HMG domain	K11296	4e-35	149	tad:TRIADDRAFT_56397	high mobility group protein B3	GO:0001938//positive regulation of endothelial cell proliferation;GO:0032075//positive regulation of nuclease activity;GO:0050918//positive chemotaxis;GO:0006265//DNA topological change;GO:0033151//V(D)J recombination;GO:0006288//base-excision repair, DNA ligation;GO:0060326//cell chemotaxis;GO:0045654//positive regulation of megakaryocyte differentiation;GO:0006921//cellular component disassembl…	GO:0042393//histone binding;GO:0050786//RAGE receptor binding;GO:0003684//damaged DNA binding;GO:0003697//single-stranded DNA binding;GO:0003700//sequence-specific DNA binding transcription factor activity;GO:0042056//chemoattractant activity;GO:0003690//double-stranded DNA binding;GO:0008301//DNA binding, bending	GO:0005654//nucleoplasm;GO:0005615//extracellular space;GO:0005730//nucleolus;GO:0043234//protein complex;GO:0000793//condensed chromosome;GO:0048471//perinuclear region of cytoplasm
CL1031.Contig1_H1	2310	5551	134.704	gi|405971611|gb|EKC36437.1|	964.5	0	V-type proton ATPase subunit B [Crassostrea gigas]	gi|195500541|ref|XM_002097380.1|	896	0	Drosophila yakuba GE24501 (Dyak\GE24501), mRNA	sp|P31401|VATB_MANSE	905	0	V-type proton ATPase subunit B OS=Manduca sexta GN=VHA55 PE=2 SV=1	YBR127c	759	0	COG1156	Archaeal/vacuolar-type H+-ATPase subunit B	K02147	0	907	dvi:Dvir_GJ14577	V-type H+-transporting ATPase subunit B [EC:3.6.3.14]	GO:0042777//plasma membrane ATP synthesis coupled proton transport;GO:0015991//ATP hydrolysis coupled proton transport	GO:0008553//hydrogen-exporting ATPase activity, phosphorylative mechanism;GO:0046933//hydrogen ion transporting ATP synthase activity, rotational mechanism;GO:0005524//ATP binding;GO:0046961//proton-transporting ATPase activity, rotational mechanism	GO:0000221//vacuolar proton-transporting V-type ATPase, V1 domain;GO:0005769//early endosome;GO:0005886//plasma membrane
CL27652.Contig5_H1	1157	2779	134.641	--	--	--	--	--	--	--	--	--	--	--	--	--	--	--	--	--	--	--	--	--	--	-	-	-
Unigene12054_H1	1187	2834	133.835	gi|74195305|dbj|BAE28375.1|	156	3e-36	unnamed protein product [Mus musculus]	gi|260794486|ref|XM_002592194.1|	63.9	1e-06	Branchiostoma floridae hypothetical protein, mRNA	sp|O35943|FRDA_MOUSE	155	1e-37	Frataxin, mitochondrial OS=Mus musculus GN=Fxn PE=1 SV=1	SPCC1183.03c	91.7	2e-18	COG1965	Protein implicated in iron transport, frataxin homolog	--	--	--	--	--	GO:0010722//regulation of ferrochelatase activity;GO:0019230//proprioception;GO:0018283//iron incorporation into metallo-sulfur cluster;GO:0046621//negative regulation of organ growth;GO:0006879//cellular iron ion homeostasis;GO:0040015//negative regulation of multicellular organism growth;GO:0070301//cellular response to hydrogen peroxide;GO:0048554//positive regulation of metalloenzyme activity…	GO:0051537//2 iron, 2 sulfur cluster binding;GO:0008199//ferric iron binding;GO:0034986//iron chaperone activity;GO:0008198//ferrous iron binding;GO:0004322//ferroxidase activity;GO:0019899//enzyme binding	GO:0005829//cytosol;GO:0005739//mitochondrion
CL39983.Contig2_H1	385	918	133.661	gi|403310255|emb|CCJ09602.1|	84	2e-15	SPARC protein [Patella vulgata]	--	--	--	--	sp|P34714|SPRC_CAEEL	53.5	1e-07	SPARC OS=Caenorhabditis elegans GN=ost-1 PE=1 SV=1	--	--	--	--	--	--	--	--	--	--	-	-	-
CL23219.Contig4_H1	1011	2410	133.625	gi|405959092|gb|EKC25160.1|	433.7	6e-120	Radial spoke head protein 9-like protein [Crassostrea gigas]	--	--	--	--	sp|Q2KIU7|RSPH9_BOVIN	306	5e-83	Radial spoke head protein 9 homolog OS=Bos taurus GN=RSPH9 PE=2 SV=1	--	--	--	--	--	--	--	--	--	--	GO:0035083//cilium axoneme assembly;GO:0003341//cilium movement	-	GO:0035085//cilium axoneme;GO:0031514//motile cilium
CL6453.Contig4_H1	2412	5745	133.516	gi|260810374|ref|XP_002599939.1|	56.2	8e-06	hypothetical protein BRAFLDRAFT_74063 [Branchiostoma floridae] >gi|229285223|gb|EEN55951.1| hypothetical protein BRAFLDRAFT_74063 [Branchiostoma floridae]	gi|158287996|ref|XM_001688204.1|	79.8	5e-11	Anopheles gambiae str. PEST AGAP010845-PA (AgaP_AGAP010845) mRNA, partial cds	sp|Q3U515|VWCE_MOUSE	79.3	4e-14	von Willebrand factor C and EGF domain-containing protein OS=Mus musculus GN=Vwce PE=2 SV=2	--	--	--	--	--	K04657	1e-09	65.9	mcc:702281	chordin	-	-	-
CL7847.Contig1_H1	2138	5090	133.454	gi|147904469|ref|NP_001080401.1|	39.3	5e-90	Ubiquinol-cytochrome C reductase complex [Xenopus laevis] >gi|27781306|gb|AAH42931.1| Uqcrc2-prov protein [Xenopus laevis]	--	--	--	--	sp|P22695|QCR2_HUMAN	231	4e-86	Cytochrome b-c1 complex subunit 2, mitochondrial OS=Homo sapiens GN=UQCRC2 PE=1 SV=3	YHR024c	83.6	2e-24	COG0612	Predicted Zn-dependent peptidases	K00415	7e-91	246	xla:380093	ubiquinol-cytochrome c reductase core subunit 2	GO:0045333//cellular respiration	GO:0005515//protein binding	GO:0005743//mitochondrial inner membrane
CL23306.Contig2_H1	1234	2936	133.371	gi|405960273|gb|EKC26212.1|	344.7	5e-93	Eukaryotic translation initiation factor 4E type 2 [Crassostrea gigas] >gi|405964734|gb|EKC30183.1| Eukaryotic translation initiation factor 4E type 2 [Crassostrea gigas]	gi|221124773|ref|XM_002161852.1|	89.7	3e-14	PREDICTED: Hydra magnipapillata similar to eIF4E-1 (LOC100198296), partial mRNA	sp|Q8BMB3|IF4E2_MOUSE	306	5e-83	Eukaryotic translation initiation factor 4E type 2 OS=Mus musculus GN=Eif4e2 PE=1 SV=1	SPAC16E8.15	108	2e-23	COG5053	Translation initiation factor 4E (eIF-4E)	K03259	3e-91	336	bfo:BRAFLDRAFT_265613	translation initiation factor 4E	GO:0006413//translational initiation;GO:0006417//regulation of translation	GO:0005515//protein binding;GO:0003743//translation initiation factor activity	GO:0005737//cytoplasm;GO:0005845//mRNA cap binding complex
Unigene57647_H1	267	635	133.317	--	--	--	--	--	--	--	--	sp|P09065|HME1_MOUSE	47.8	6e-06	Homeobox protein engrailed-1 OS=Mus musculus GN=En1 PE=2 SV=3	--	--	--	--	--	--	--	--	--	--	-	-	-
CL20812.Contig1_H1	1070	2539	133.015	gi|405972240|gb|EKC37019.1|	151.4	6e-35	V-type proton ATPase subunit G [Crassostrea gigas]	--	--	--	--	sp|Q9WTT4|VATG2_MOUSE	134	4e-31	V-type proton ATPase subunit G 2 OS=Mus musculus GN=Atp6v1g2 PE=2 SV=1	--	--	--	--	--	K02152	2e-32	140	isc:IscW_ISCW013692	V-type H+-transporting ATPase subunit G [EC:3.6.3.14]	GO:0015992//proton transport	GO:0016820//hydrolase activity, acting on acid anhydrides, catalyzing transmembrane movement of substances	GO:0016471//vacuolar proton-transporting V-type ATPase complex
CL13339.Contig1_H1	542	1285	132.9	--	--	--	--	--	--	--	--	--	--	--	--	--	--	--	--	--	--	--	--	--	--	-	-	-
CL16524.Contig3_H1	1629	3847	132.38	--	--	--	--	gi|393250348|ref|NG_032815.1|	61.9	8e-06	Homo sapiens lin-28 homolog B (C. elegans) (LIN28B), RefSeqGene on chromosome 6	--	--	--	--	--	--	--	--	--	--	--	--	--	--	-	-	-
CL3857.Contig1_H1	1249	2923	131.186	gi|405965145|gb|EKC30554.1|	250	1e-64	Bcl-2-like protein 1 [Crassostrea gigas]	--	--	--	--	sp|P49950|BCL2_RAT	77.4	6e-14	Apoptosis regulator Bcl-2 OS=Rattus norvegicus GN=Bcl2 PE=2 SV=2	--	--	--	--	--	K04570	3e-14	80.5	dre:114401	BCL2-like 1 (apoptosis regulator Bcl-X)	GO:0042981//regulation of apoptotic process	-	-
CL48810.Contig1_H1	207	484	131.068	--	--	--	--	--	--	--	--	--	--	--	--	--	--	--	--	--	--	--	--	--	--	-	-	-
Unigene12607_H1	354	827	130.956	--	--	--	--	--	--	--	--	--	--	--	--	--	--	--	--	--	--	--	--	--	--	-	-	-
CL17182.Contig6_H1	1574	3677	130.952	gi|126697450|gb|ABO26682.1|	100.1	3e-19	ribosomal protein S14 [Haliotis discus discus]	gi|322367326|gb|HQ121511.1|	252	4e-63	Phragmatopoma lapidosa 40s ribosomal S14-like protein mRNA, complete cds	sp|P13471|RS14_RAT	167	6e-64	40S ribosomal protein S14 OS=Rattus norvegicus GN=Rps14 PE=2 SV=3	SPBC18H10.13	140	3e-54	COG0100	Ribosomal protein S11	K02955	8e-64	167	hmg:100201565	small subunit ribosomal protein S14e	GO:0006415//translational termination;GO:0000122//negative regulation of transcription from RNA polymerase II promoter;GO:0000028//ribosomal small subunit assembly;GO:0006414//translational elongation;GO:0031018//endocrine pancreas development;GO:0030490//maturation of SSU-rRNA;GO:0006417//regulation of translation;GO:0030218//erythrocyte differentiation;GO:0019083//viral transcription	GO:0048027//mRNA 5'-UTR binding;GO:0005515//protein binding;GO:0016787//hydrolase activity;GO:0045182//translation regulator activity;GO:0003735//structural constituent of ribosome	GO:0005730//nucleolus;GO:0022627//cytosolic small ribosomal subunit;GO:0005739//mitochondrion
CL4189.Contig10_H1	1966	4591	130.902	gi|405967555|gb|EKC32703.1|	28.1	0	NADH dehydrogenase [ubiquinone] flavoprotein 1, mitochondrial [Crassostrea gigas]	gi|71896122|ref|NM_001031583.1|	272	5e-69	Gallus gallus NADH dehydrogenase (ubiquinone) flavoprotein 1, 51kDa (NDUFV1), nuclear gene encoding mitochondrial protein, mRNA	sp|P25708|NDUV1_BOVIN	738	0	NADH dehydrogenase [ubiquinone] flavoprotein 1, mitochondrial OS=Bos taurus GN=NDUFV1 PE=1 SV=2	SMc01918	578	2e-167	COG1894	NADH:ubiquinone oxidoreductase, NADH-binding (51 kD) subunit	K03942	0	743	aag:AaeL_AAEL007681	NADH dehydrogenase (ubiquinone) flavoprotein 1 [EC:1.6.5.3 1.6.99.3]	GO:0055114//oxidation-reduction process	GO:0051287//NAD binding;GO:0051539//4 iron, 4 sulfur cluster binding;GO:0008137//NADH dehydrogenase (ubiquinone) activity;GO:0010181//FMN binding	-
CL10502.Contig1_H1	422	984	130.709	gi|229367390|gb|ACQ58675.1|	210.3	1e-53	Elongation factor 1-delta [Anoplopoma fimbria]	gi|340369181|ref|XM_003383079.1|	73.8	5e-10	PREDICTED: Amphimedon queenslandica elongation factor 1-beta-like (LOC100641200), mRNA	sp|P53787|EF1D_RABIT	200	9e-52	Elongation factor 1-delta OS=Oryctolagus cuniculus GN=EEF1D PE=2 SV=1	SPCC1450.04	159	1e-39	COG2092	Translation elongation factor EF-1beta	K15410	7e-53	205	dre:565501	elongation factor 1-delta	GO:0006414//translational elongation	GO:0003746//translation elongation factor activity	GO:0005853//eukaryotic translation elongation factor 1 complex
CL872.Contig7_H1	1787	4164	130.619	--	--	--	--	gi|34482121|gb|AC127356.4|	65.9	6e-07	Mus musculus BAC clone RP23-100B5 from chromosome 8, complete sequence	--	--	--	--	--	--	--	--	--	--	--	--	--	--	-	-	-
Unigene48014_H1	241	560	130.255	--	--	--	--	--	--	--	--	--	--	--	--	--	--	--	--	--	--	--	--	--	--	-	-	-
CL13564.Contig7_H1	465	1078	129.953	--	--	--	--	--	--	--	--	--	--	--	--	--	--	--	--	--	--	--	--	--	--	-	-	-
CL45629.Contig1_H1	761	1762	129.791	gi|71726733|gb|AAZ39530.1|	77.4	2e-38	ribosomal protein P1 [Biomphalaria glabrata]	gi|147905579|ref|NM_001095972.1|	79.8	2e-11	Xenopus laevis uncharacterized protein MGC114621 (MGC114621), mRNA	sp|P08570|RLA1_DROME	95.5	2e-34	60S acidic ribosomal protein P1 OS=Drosophila melanogaster GN=RpLP1 PE=1 SV=2	SPBC3B9.13c	67.8	6e-24	COG2058	Ribosomal protein L12E/L44/L45/RPP1/RPP2	K02942	3e-36	97.1	dwi:Dwil_GK24637	large subunit ribosomal protein LP1	GO:0006414//translational elongation	GO:0003735//structural constituent of ribosome	GO:0005840//ribosome
Unigene24694_H1	362	838	129.765	--	--	--	--	--	--	--	--	--	--	--	--	--	--	--	--	--	--	--	--	--	--	-	-	-
CL1891.Contig3_H1	1186	2743	129.647	gi|391337158|ref|XP_003742940.1|	32	1e-10	PREDICTED: tubulin beta-4 chain-like [Metaseiulus occidentalis]	gi|167519259|ref|XM_001743918.1|	157	1e-34	Monosiga brevicollis MX1 beta tubulin MONBRDRAFT_44314 (TUB_2) mRNA, complete cds	sp|O17449|TBB1_MANSE	105	1e-35	Tubulin beta-1 chain OS=Manduca sexta PE=2 SV=1	ECU03g0820i	84.3	6e-28	COG5023	Tubulin	K07375	4e-35	105	api:100168148	tubulin beta	GO:0051258//protein polymerization;GO:0006184//GTP catabolic process;GO:0007018//microtubule-based movement	GO:0003924//GTPase activity;GO:0005198//structural molecule activity;GO:0005525//GTP binding	GO:0005874//microtubule;GO:0005737//cytoplasm
CL6818.Contig4_H1	842	1947	129.621	--	--	--	--	--	--	--	--	--	--	--	--	--	--	--	--	--	--	--	--	--	--	-	-	-
CL18445.Contig1_H1	865	1998	129.48	--	--	--	--	--	--	--	--	--	--	--	--	--	--	--	--	--	--	--	--	--	--	-	-	-
Unigene29429_H1	473	1091	129.296	--	--	--	--	--	--	--	--	--	--	--	--	--	--	--	--	--	--	--	--	--	--	-	-	-
Unigene22998_H1	1245	2870	129.221	gi|126697292|gb|ABO26603.1|	179.1	3e-43	sigma class glutathione-s-transferase 2 [Haliotis discus discus]	--	--	--	--	sp|Q21355|GST4_CAEEL	125	3e-28	Glutathione S-transferase 4 OS=Caenorhabditis elegans GN=gst-4 PE=2 SV=1	--	--	--	--	--	K00799	9e-28	125	cel:K08F4.7	glutathione S-transferase [EC:2.5.1.18]	-	-	-
CL9201.Contig3_H1	473	1085	128.585	gi|357631684|gb|EHJ79153.1|	92.4	6e-18	hypothetical protein KGM_15451 [Danaus plexippus]	--	--	--	--	sp|Q0MQA6|NDUA7_PONPY	80.1	2e-15	NADH dehydrogenase [ubiquinone] 1 alpha subcomplex subunit 7 OS=Pongo pygmaeus GN=NDUFA7 PE=3 SV=3	--	--	--	--	--	K03951	1e-17	89	dvi:Dvir_GJ17063	NADH dehydrogenase (ubiquinone) 1 alpha subcomplex 7 [EC:1.6.5.3 1.6.99.3]	-	-	-
Unigene7800_H1	1803	4132	128.465	gi|363741540|ref|XP_417473.3|	78.2	1e-12	PREDICTED: uncharacterized protein LOC419301 [Gallus gallus]	gi|218436766|gb|AC206013.3|	83.8	2e-12	Mus musculus BAC clone RP23-465I7 from chromosome 14, complete sequence	sp|Q8IUB2|WFDC3_HUMAN	99	3e-20	WAP four-disulfide core domain protein 3 OS=Homo sapiens GN=WFDC3 PE=2 SV=1	--	--	--	--	--	K02599	1e-10	68.9	mdo:100025710	Notch	-	-	-
Unigene4040_H1	874	2002	128.403	--	--	--	--	gi|112421872|gb|BT028609.1|	69.9	2e-08	Gasterosteus aculeatus clone CNB261-C11 mRNA sequence	--	--	--	--	--	--	--	--	--	--	--	--	--	--	-	-	-
CL403.Contig13_H1	643	1471	128.24	gi|59895928|gb|AAX11340.1|	32.3	1e-12	ribosomal protein L28 [Haliotis asinina]	--	--	--	--	sp|P41105|RL28_MOUSE	57.4	2e-18	60S ribosomal protein L28 OS=Mus musculus GN=Rpl28 PE=1 SV=2	--	--	--	--	--	K02903	3e-20	66.6	spu:584242	large subunit ribosomal protein L28e	-	-	GO:0005622//intracellular
CL47077.Contig1_H1	1930	4411	128.115	gi|405972312|gb|EKC37087.1|	220.3	2e-55	Myosin-2 essential light chain [Crassostrea gigas]	gi|196014025|ref|XM_002116837.1|	61.9	9e-06	Trichoplax adhaerens expressed hypothetical protein, mRNA	sp|P54357|MLC2_DROME	182	3e-45	Myosin-2 essential light chain OS=Drosophila melanogaster GN=Mlc-c PE=1 SV=1	SPAP8A3.08	103	8e-22	COG5126	Ca2+-binding protein (EF-Hand superfamily)	K12752	2e-48	194	isc:IscW_ISCW001124	myosin light chain, invertebrate	-	GO:0016491//oxidoreductase activity;GO:0032036//myosin heavy chain binding;GO:0042623//ATPase activity, coupled	GO:0016461//unconventional myosin complex
Unigene31494_H1	1372	3135	128.087	gi|24266986|gb|AAN52389.1|	77	2e-38	ribosomal protein S17 [Branchiostoma belcheri]	gi|24266985|gb|AF548334.1|	147	1e-31	Branchiostoma belcheri ribosomal protein S17 mRNA, complete cds	sp|A5PK63|RS17_BOVIN	99.8	4e-36	40S ribosomal protein S17 OS=Bos taurus GN=RPS17 PE=2 SV=1	SPCC24B10.09	63.2	4e-22	COG1383	Ribosomal protein S17E	K02962	1e-35	94	spu:577738	small subunit ribosomal protein S17e	GO:0006413//translational initiation;GO:0019083//viral transcription;GO:0031018//endocrine pancreas development;GO:0006364//rRNA processing;GO:0034101//erythrocyte homeostasis;GO:0006414//translational elongation;GO:0006415//translational termination;GO:0000028//ribosomal small subunit assembly	GO:0003735//structural constituent of ribosome;GO:0016787//hydrolase activity	GO:0022627//cytosolic small ribosomal subunit
CL6905.Contig1_H1	327	746	127.883	--	--	--	--	--	--	--	--	--	--	--	--	--	--	--	--	--	--	--	--	--	--	-	-	-
CL19568.Contig13_H1	440	1003	127.782	--	--	--	--	gi|110681626|emb|CR788322.32|	63.9	5e-07	Zebrafish DNA sequence from clone CH211-194C3 in linkage group 13 Contains the gene for a novel protein (zgc:109940), two genes for a novel protein similar to vertebrate pim family oncogene, the foxi2 gene for forkhead box I2, the 5' end of the gene for a novel protein similar to human solute carrier family 4 sodium borate transporter member 11 (SLC4A11), the gene for a novel protein similar to v…	--	--	--	--	--	--	--	--	--	--	--	--	--	--	-	-	-
CL1588.Contig1_H1	437	995	127.633	--	--	--	--	--	--	--	--	--	--	--	--	--	--	--	--	--	--	--	--	--	--	-	-	-
CL6396.Contig3_H1	1034	2352	127.508	gi|126697372|gb|ABO26643.1|	99	3e-19	X-box binding protein [Haliotis discus discus]	gi|28189511|dbj|AP001120.5|	65.9	3e-07	Homo sapiens genomic DNA, chromosome 18 clone:RP11-677O4, complete sequence	--	--	--	--	--	--	--	--	--	--	--	--	--	--	-	-	-
CL924.Contig25_H1	610	1386	127.367	--	--	--	--	--	--	--	--	--	--	--	--	--	--	--	--	--	--	--	--	--	--	-	-	-
CL36184.Contig1_H1	447	1014	127.16	--	--	--	--	--	--	--	--	--	--	--	--	--	--	--	--	--	--	--	--	--	--	-	-	-
CL26836.Contig9_H1	1533	3475	127.067	gi|338815385|gb|AEJ08755.1|	447.2	9e-124	cathepsin B [Crassostrea ariakensis]	gi|356984174|gb|JN413208.1|	111	9e-21	Reishia clavigera clone GS24 cathepsin B mRNA, partial cds	sp|P07688|CATB_BOVIN	397	3e-110	Cathepsin B OS=Bos taurus GN=CTSB PE=1 SV=5	AF1946_2	71.2	4e-12	COG4870	Cysteine protease	K01363	3e-110	399	cqu:CpipJ_CPIJ000574	cathepsin B [EC:3.4.22.1]	-	GO:0008233//peptidase activity	GO:0043231//intracellular membrane-bounded organelle;GO:0044444//cytoplasmic part
Unigene54235_H1	438	992	126.958	--	--	--	--	--	--	--	--	--	--	--	--	--	--	--	--	--	--	--	--	--	--	-	-	-
CL7460.Contig1_H1	1131	2558	126.783	gi|405958677|gb|EKC24782.1|	24.3	7e-30	hypothetical protein CGI_10019538 [Crassostrea gigas]	--	--	--	--	--	--	--	--	--	--	--	--	--	--	--	--	--	--	-	-	-
Unigene47532_H1	941	2127	126.707	--	--	--	--	--	--	--	--	--	--	--	--	--	--	--	--	--	--	--	--	--	--	-	-	-
CL949.Contig2_H1	1285	2904	126.682	--	--	--	--	gi|76058747|emb|CR759945.8|	89.7	3e-14	Zebrafish DNA sequence from clone CH211-167E4 in linkage group 13, complete sequence	--	--	--	--	--	--	--	--	--	--	--	--	--	--	-	-	-
CL25031.Contig1_H1	535	1208	126.571	--	--	--	--	--	--	--	--	--	--	--	--	--	--	--	--	--	--	--	--	--	--	-	-	-
CL33524.Contig1_H1	1031	2320	126.139	gi|405958778|gb|EKC24870.1|	162.2	3e-38	hypothetical protein CGI_10021467 [Crassostrea gigas]	--	--	--	--	sp|B5X5D0|CI116_SALSA	88.2	3e-17	UPF0691 protein C9orf116 homolog OS=Salmo salar PE=2 SV=1	--	--	--	--	--	K11876	1e-05	51.6	cin:100176692	proteasome assembly chaperone 2	-	-	-
Unigene1376_H1	710	1597	126.087	gi|149287104|gb|ABR23451.1|	102.8	1e-20	mitochondrial ATPase inhibitor [Ornithodoros parkeri]	gi|383866343|ref|XM_003708582.1|	63.9	8e-07	PREDICTED: Megachile rotundata uncharacterized LOC100883384 (LOC100883384), mRNA	sp|A8XZB0|ATIF2_CAEBR	92.4	8e-19	ATPase inhibitor mai-2, mitochondrial OS=Caenorhabditis briggsae GN=mai-2 PE=3 SV=1	--	--	--	--	--	K01934	9e-09	60.8	dpe:Dper_GL11441	5-formyltetrahydrofolate cyclo-ligase [EC:6.3.3.2]	GO:0045980//negative regulation of nucleotide metabolic process	GO:0004857//enzyme inhibitor activity	GO:0005739//mitochondrion
Unigene30711_H1	1545	3475	126.081	--	--	--	--	gi|349705752|emb|BX323845.7|	81.8	8e-12	Human DNA sequence from clone RP11-272G22 on chromosome X, complete sequence	--	--	--	--	--	--	--	--	--	--	--	--	--	--	-	-	-
CL15965.Contig3_H1	1457	3274	125.962	gi|226487418|emb|CAX74579.1|	69.7	4e-10	hypotheticial protein [Schistosoma japonicum]	--	--	--	--	--	--	--	--	--	--	--	--	--	--	--	--	--	--	-	-	-
Unigene32222_H1	480	1077	125.776	gi|22203732|gb|AAM94276.1|	70.9	2e-11	ribosomal protein L44 [Chlamys farreri]	gi|166952324|gb|EU302556.1|	127	5e-26	Lineus viridis ribosomal protein rpl36a mRNA, complete cds	sp|P61486|RL36A_TAKRU	72.4	4e-13	60S ribosomal protein L36a OS=Takifugu rubripes GN=rpl36a PE=3 SV=2	YNL162w	80.5	1e-15	COG1631	Ribosomal protein L44E	K02929	1e-16	85.9	nve:NEMVE_v1g188356	large subunit ribosomal protein L44e	-	-	GO:0030529//ribonucleoprotein complex
Unigene8183_H1	1046	2346	125.724	gi|260818270|ref|XP_002604306.1|	229.6	1e-58	hypothetical protein BRAFLDRAFT_88596 [Branchiostoma floridae] >gi|229289632|gb|EEN60317.1| hypothetical protein BRAFLDRAFT_88596 [Branchiostoma floridae]	gi|260818281|ref|XM_002604266.1|	61.9	5e-06	Branchiostoma floridae hypothetical protein, mRNA	sp|Q9WTS8|FCN1_RAT	213	6e-55	Ficolin-1 OS=Rattus norvegicus GN=Fcn1 PE=2 SV=2	--	--	--	--	--	K10104	4e-55	215	xtr:548521	ficolin	-	GO:0005488//binding	-
CL36832.Contig6_H1	659	1478	125.722	gi|405976085|gb|EKC40605.1|	201.1	3e-50	CDGSH iron sulfur domain-containing protein 2 [Crassostrea gigas]	gi|402743953|ref|NM_001197256.2|	63.9	8e-07	Taeniopygia guttata CDGSH iron sulfur domain 1 (CISD1), mRNA	sp|C4A0P0|CID2B_BRAFL	179	3e-45	CDGSH iron-sulfur domain-containing protein 2 homolog B OS=Branchiostoma floridae GN=BRAFLDRAFT_274541 PE=3 SV=1	--	--	--	--	--	--	--	--	--	--	GO:0000422//mitochondrion degradation;GO:0010259//multicellular organismal aging;GO:0010506//regulation of autophagy	GO:0051537//2 iron, 2 sulfur cluster binding;GO:0042803//protein homodimerization activity	GO:0005789//endoplasmic reticulum membrane;GO:0043234//protein complex;GO:0005741//mitochondrial outer membrane;GO:0048471//perinuclear region of cytoplasm
CL6899.Contig4_H1	2128	4752	125.178	gi|363894955|gb|AEW42986.1|	56.6	3e-73	putative procollagen type VI alpha 4 [Haliotis diversicolor]	--	--	--	--	sp|Q923P0|COKA1_MOUSE	105	3e-22	Collagen alpha-1(XX) chain OS=Mus musculus GN=Col20a1 PE=2 SV=3	--	--	--	--	--	K06238	2e-24	114	mcc:693357	collagen, type VI, alpha	-	-	-
CL30624.Contig1_H1	786	1755	125.163	gi|242012847|ref|XP_002427138.1|	110.2	1e-22	mitochondrial import inner membrane translocase subunit Tim8 A, putative [Pediculus humanus corporis] >gi|212511409|gb|EEB14400.1| mitochondrial import inner membrane translocase subunit Tim8 A, putative [Pediculus humanus corporis]	gi|340376068|ref|XM_003386508.1|	63.9	9e-07	PREDICTED: Amphimedon queenslandica mitochondrial import inner membrane translocase subunit Tim8 A-like (LOC100633212), mRNA	sp|Q6DEM5|TIM8A_DANRE	103	5e-22	Mitochondrial import inner membrane translocase subunit Tim8 A OS=Danio rerio GN=timm8a PE=2 SV=1	--	--	--	--	--	K10836	4e-10	65.5	dme:Dmel_CG1728	mitochondrial protein-transporting ATPase [EC:3.6.3.51]	GO:0006626//protein targeting to mitochondrion	GO:0008270//zinc ion binding;GO:0005515//protein binding	GO:0005743//mitochondrial inner membrane
CL43899.Contig2_H1	5314	11847	124.971	gi|403334965|gb|EJY66653.1|	57.8	7e-06	hypothetical protein OXYTRI_13058 [Oxytricha trifallax]	gi|340763917|gb|JF509736.1|	1316	0	Crepidula fornicata voucher AToL000306 28S ribosomal RNA gene, partial sequence	--	--	--	--	--	--	--	--	--	--	--	--	--	--	-	-	-
CL17923.Contig2_H1	343	764	124.859	--	--	--	--	--	--	--	--	--	--	--	--	--	--	--	--	--	--	--	--	--	--	-	-	-
Unigene34305_H1	2308	5120	124.353	gi|405960811|gb|EKC26686.1|	96.7	7e-137	Phosphate carrier protein, mitochondrial [Crassostrea gigas]	gi|390335171|ref|XM_777955.3|	149	6e-32	PREDICTED: Strongylocentrotus purpuratus phosphate carrier protein, mitochondrial-like (LOC577743), mRNA	sp|Q5R7W2|MPCP_PONAB	405	2e-134	Phosphate carrier protein, mitochondrial OS=Pongo abelii GN=SLC25A3 PE=2 SV=1	--	--	--	--	--	K15102	1e-135	414	nve:NEMVE_v1g194342	solute carrier family 25 (mitochondrial phosphate transporter), member 3	GO:0055085//transmembrane transport;GO:0006091//generation of precursor metabolites and energy	GO:0005488//binding;GO:0015293//symporter activity;GO:0015320//phosphate ion carrier activity	GO:0005887//integral to plasma membrane;GO:0005743//mitochondrial inner membrane
CL25605.Contig1_H1	344	762	124.171	--	--	--	--	--	--	--	--	--	--	--	--	--	--	--	--	--	--	--	--	--	--	-	-	-
CL34850.Contig1_H1	1903	4214	124.13	gi|405951856|gb|EKC19730.1|	885.9	0	Glucose-6-phosphate isomerase [Crassostrea gigas]	gi|327288679|ref|XM_003229006.1|	188	6e-44	PREDICTED: Anolis carolinensis glucose-6-phosphate isomerase (gpi), mRNA	sp|P08059|G6PI_PIG	822	0	Glucose-6-phosphate isomerase OS=Sus scrofa GN=GPI PE=1 SV=3	YPO3718	714	0	COG0166	Glucose-6-phosphate isomerase	K01810	0	835	bfo:BRAFLDRAFT_128530	glucose-6-phosphate isomerase [EC:5.3.1.9]	GO:0001525//angiogenesis;GO:0006094//gluconeogenesis;GO:0006096//glycolysis	GO:0004347//glucose-6-phosphate isomerase activity;GO:0005125//cytokine activity	GO:0005737//cytoplasm;GO:0005615//extracellular space
Unigene9703_H1	249	551	124.043	--	--	--	--	--	--	--	--	--	--	--	--	--	--	--	--	--	--	--	--	--	--	-	-	-
CL12456.Contig3_H1	540	1188	123.323	--	--	--	--	gi|39540573|gb|AC144629.2|	73.8	7e-10	Mus musculus BAC clone RP23-448G2 from chromosome 5, complete sequence	--	--	--	--	--	--	--	--	--	--	--	--	--	--	-	-	-
CL12465.Contig3_H1	756	1663	123.308	gi|159146775|gb|ABW90687.1|	90.9	6e-17	stanniocalcin [Haliotis diversicolor supertexta] >gi|166406783|gb|ABY87355.1| stanniocalcin-like protein [Haliotis diversicolor]	--	--	--	--	--	--	--	--	--	--	--	--	--	--	--	--	--	--	-	-	-
CL47389.Contig2_H1	564	1240	123.244	--	--	--	--	--	--	--	--	--	--	--	--	--	--	--	--	--	--	--	--	--	--	-	-	-
CL29021.Contig2_H1	1886	4142	123.109	--	--	--	--	gi|392522495|gb|JQ965812.1|	81.8	1e-11	Rattus norvegicus strain Wistar aldehyde oxidase 1 (AOX1) gene, promoter region and partial cds	--	--	--	--	--	--	--	--	--	--	--	--	--	--	-	-	-
Unigene8738_H1	587	1288	122.999	gi|147902113|ref|NP_001079867.1|	128.3	1e-28	ragulator complex protein LAMTOR3-B [Xenopus laevis] >gi|82188063|sp|Q7T0T2.1|LTR3B_XENLA RecName: Full=Ragulator complex protein LAMTOR3-B; AltName: Full=Late endosomal/lysosomal adaptor and MAPK and MTOR activator 3-B; AltName: Full=Mitogen-activated protein kinase scaffold protein 1 >gi|33417273|gb|AAH56049.1| Mapksp1-b protein [Xenopus laevis]	--	--	--	--	sp|Q7T0T2|LTR3B_XENLA	128	9e-30	Ragulator complex protein LAMTOR3-B OS=Xenopus laevis GN=lamtor3-b PE=2 SV=1	--	--	--	--	--	K04370	3e-29	128	xla:379557	mitogen-activated protein kinase kinase 1 interacting protein 1	GO:0000186//activation of MAPKK activity;GO:0032008//positive regulation of TOR signaling cascade;GO:0034613//cellular protein localization;GO:0071230//cellular response to amino acid stimulus	GO:0005515//protein binding;GO:0019209//kinase activator activity	GO:0071986//Ragulator complex
Unigene48477_H1	215	470	122.541	--	--	--	--	--	--	--	--	--	--	--	--	--	--	--	--	--	--	--	--	--	--	-	-	-
Unigene22808_H1	1340	2926	122.403	gi|126697310|gb|ABO26612.1|	37.4	6e-33	arylsulfatase [Haliotis discus discus]	--	--	--	--	sp|P33727|ARSB_FELCA	77.8	5e-14	Arylsulfatase B OS=Felis catus GN=ARSB PE=2 SV=1	PA0183	48.5	3e-13	COG3119	Arylsulfatase A and related enzymes	K12375	6e-14	60.8	xtr:100494972	arylsulfatase I/J [EC:3.1.6.-]	-	GO:0003824//catalytic activity	-
CL26773.Contig2_H1	350	763	122.202	--	--	--	--	gi|375233551|gb|JN775843.1|	91.7	2e-15	Cyprinus carpio clone 873120 microsatellite sequence	--	--	--	--	--	--	--	--	--	--	--	--	--	--	-	-	-
Unigene4332_H1	2531	5516	122.167	gi|73954281|ref|XP_536487.2|	468	1e-129	PREDICTED: succinyl-CoA:3-ketoacid-coenzyme A transferase 1, mitochondrial [Canis lupus familiaris]	gi|291399205|ref|XM_002715195.1|	91.7	1e-14	PREDICTED: Oryctolagus cuniculus 3-oxoacid CoA transferase 2 (LOC100341106), mRNA	sp|P55809|SCOT1_HUMAN	463	7e-130	Succinyl-CoA:3-ketoacid coenzyme A transferase 1, mitochondrial OS=Homo sapiens GN=OXCT1 PE=1 SV=1	jhp0637	262	2e-69	COG1788	Acyl CoA:acetate/3-ketoacid CoA transferase, alpha subunit	K01027	1e-130	468	cfa:479347	3-oxoacid CoA-transferase [EC:2.8.3.5]	GO:0009725//response to hormone stimulus;GO:0042594//response to starvation;GO:0045471//response to ethanol;GO:0007420//brain development;GO:0007584//response to nutrient;GO:0007507//heart development;GO:0014823//response to activity;GO:0071229//cellular response to acid;GO:0071333//cellular response to glucose stimulus;GO:0060612//adipose tissue development;GO:0046950//cellular ketone body metab…	GO:0008260//3-oxoacid CoA-transferase activity;GO:0042803//protein homodimerization activity	GO:0005739//mitochondrion
CL18128.Contig4_H1	3267	7107	121.944	gi|405950742|gb|EKC18709.1|	138.3	2e-30	Vascular endothelial growth factor D [Crassostrea gigas]	gi|76800494|gb|DQ191761.1|	79.8	7e-11	Monosiga ovata Hoglet (hoglet) mRNA, complete cds	sp|Q6SPE9|SAMD1_RABIT	68.9	7e-11	Atherin OS=Oryctolagus cuniculus GN=SAMD1 PE=2 SV=1	XF0818	53.1	9e-08	COG2730	Endoglucanase	K10955	1e-10	46.6	tgu:100220116	intestinal mucin-2	GO:0009987//cellular process;GO:0048856//anatomical structure development;GO:0032501//multicellular organismal process	GO:0005488//binding	-
CL4143.Contig1_H1	960	2086	121.805	--	--	--	--	gi|133740849|emb|CT737187.8|	69.9	2e-08	Zebrafish DNA sequence from clone DKEY-276D23, complete sequence	--	--	--	--	--	--	--	--	--	--	--	--	--	--	-	-	-
Unigene64136_H1	308	668	121.576	gi|195591845|ref|XP_002085649.1|	53.1	4e-06	GD14884 [Drosophila simulans] >gi|194197658|gb|EDX11234.1| GD14884 [Drosophila simulans]	--	--	--	--	--	--	--	--	--	--	--	--	--	--	--	--	--	--	-	-	-
CL24021.Contig3_H1	513	1112	121.509	gi|405976830|gb|EKC41312.1|	52.8	7e-06	hypothetical protein CGI_10019179 [Crassostrea gigas]	gi|19172900|gb|AC002553.2|	65.9	2e-07	Homo sapiens chromosome , clone CTC-529I10, complete sequence	--	--	--	--	--	--	--	--	--	--	--	--	--	--	-	-	-
Unigene72665_H1	489	1059	121.397	gi|288903441|ref|YP_003434160.1|	30	2e-21	NADH dehydrogenase subunit 1 [Tricula hortensis] >gi|167030936|gb|ABZ05802.1| NADH dehydrogenase subunit 1 (mitochondrion) [Tricula hortensis]	gi|318067320|dbj|AP011624.1|	101	3e-18	Apochrysa matsumurae mitochondrial DNA, complete genome	sp|P48897|NU1M_ALBCO	66.2	6e-14	NADH-ubiquinone oxidoreductase chain 1 OS=Albinaria coerulea GN=ND1 PE=3 SV=1	RP796	58.9	4e-09	COG1005	NADH:ubiquinone oxidoreductase subunit 1 (chain H)	K03878	9e-12	69.7	tca:803824	NADH-ubiquinone oxidoreductase chain 1 [EC:1.6.5.3]	GO:0055114//oxidation-reduction process	GO:0008137//NADH dehydrogenase (ubiquinone) activity	GO:0016021//integral to membrane;GO:0005739//mitochondrion
Unigene47819_H1	679	1469	121.276	gi|390341181|ref|XP_790463.3|	28.1	8e-13	PREDICTED: uncharacterized protein LOC585547 [Strongylocentrotus purpuratus]	--	--	--	--	sp|Q9DBI0|TMPS6_MOUSE	75.9	3e-16	Transmembrane protease serine 6 OS=Mus musculus GN=Tmprss6 PE=1 SV=4	VC1649	53.5	3e-07	COG5640	Secreted trypsin-like serine protease	K09640	3e-17	79.7	mdo:100018438	transmembrane protease, serine 9 [EC:3.4.21.-]	-	GO:0008236//serine-type peptidase activity	GO:0016020//membrane
CL499.Contig3_H1	1420	3069	121.152	gi|119627579|gb|EAX07174.1|	24.3	5e-09	hCG1793893 [Homo sapiens]	--	--	--	--	sp|Q95JC9|PRP_PIG	102	2e-21	Basic proline-rich protein OS=Sus scrofa PE=1 SV=2	XF0818	103	6e-22	COG2730	Endoglucanase	K02184	5e-19	96.3	dre:566432	formin 2	-	-	-
Unigene30589_H1	1344	2895	120.746	--	--	--	--	gi|375189690|gb|JN731980.1|	75.8	4e-10	Cyprinus carpio clone 312106 microsatellite sequence	--	--	--	--	--	--	--	--	--	--	--	--	--	--	-	-	-
CL30013.Contig1_H1	456	982	120.717	--	--	--	--	--	--	--	--	--	--	--	--	--	--	--	--	--	--	--	--	--	--	-	-	-
Unigene31067_H1	287	618	120.706	--	--	--	--	gi|283764897|gb|AC192073.4|	63.9	3e-07	Gallus gallus BAC clone CH261-117A17 from chromosome z, complete sequence	--	--	--	--	--	--	--	--	--	--	--	--	--	--	-	-	-
CL6260.Contig1_H1	415	892	120.487	--	--	--	--	gi|297747213|emb|FP102924.8|	73.8	5e-10	Zebrafish DNA sequence from clone CH73-181D11 in linkage group 6, complete sequence	--	--	--	--	--	--	--	--	--	--	--	--	--	--	-	-	-
CL5630.Contig10_H1	1415	3032	120.114	gi|405971508|gb|EKC36343.1|	186.4	2e-45	Putative succinate dehydrogenase [ubiquinone] cytochrome b small subunit, mitochondrial [Crassostrea gigas]	--	--	--	--	sp|Q5ZIS0|DHSD_CHICK	90.1	1e-17	Succinate dehydrogenase [ubiquinone] cytochrome b small subunit, mitochondrial OS=Gallus gallus GN=SDHD PE=1 SV=1	--	--	--	--	--	K00237	2e-22	107	bfo:BRAFLDRAFT_274889	succinate dehydrogenase (ubiquinone) membrane anchor subunit	-	GO:0046872//metal ion binding	GO:0005740//mitochondrial envelope;GO:0016020//membrane
CL43806.Contig1_H1	4570	9776	119.913	gi|260829343|ref|XP_002609621.1|	68.9	2e-09	hypothetical protein BRAFLDRAFT_87842 [Branchiostoma floridae] >gi|229294983|gb|EEN65631.1| hypothetical protein BRAFLDRAFT_87842 [Branchiostoma floridae]	--	--	--	--	sp|Q61555|FBN2_MOUSE	101	2e-20	Fibrillin-2 OS=Mus musculus GN=Fbn2 PE=1 SV=2	XF0818	38.5	4e-07	COG2730	Endoglucanase	K08023	3e-19	99	dre:100333499	latent transforming growth factor beta binding protein	-	-	-
CL3505.Contig2_H1	776	1658	119.769	gi|291232943|ref|XP_002736413.1|	67	9e-10	PREDICTED: NADH dehydrogenase (ubiquinone) 1 beta subcomplex 8-like [Saccoglossus kowalevskii]	--	--	--	--	sp|P0CB86|NDUB8_PONPY	53.9	4e-07	NADH dehydrogenase [ubiquinone] 1 beta subcomplex subunit 8, mitochondrial OS=Pongo pygmaeus GN=NDUFB8 PE=2 SV=1	--	--	--	--	--	K03964	6e-09	61.6	mdo:100018862	NADH dehydrogenase (ubiquinone) 1 beta subcomplex 8 [EC:1.6.5.3 1.6.99.3]	-	-	-
Unigene15584_H1	647	1382	119.736	--	--	--	--	gi|375226597|gb|JN768887.1|	61.9	3e-06	Cyprinus carpio clone 776172 microsatellite sequence	--	--	--	--	--	--	--	--	--	--	--	--	--	--	-	-	-
CL19759.Contig1_H1	2024	4322	119.701	gi|356492844|gb|AET13647.1|	95.9	7e-18	heat shock protein 20 [Cyclina sinensis]	--	--	--	--	sp|P02518|HSP27_DROME	47.4	3e-07	Heat shock protein 27 OS=Drosophila melanogaster GN=Hsp27 PE=1 SV=2	--	--	--	--	--	K09542	1e-10	52.4	bfo:BRAFLDRAFT_130908	crystallin, alpha B	GO:0010506//regulation of autophagy;GO:0006497//protein lipidation;GO:0010998//regulation of translational initiation by eIF2 alpha phosphorylation	-	GO:0030018//Z disc
Unigene67026_H1	1751	3737	119.635	gi|326535847|gb|ADZ76590.1|	42	7e-160	protein disulfide isomerase [Conus virgo]	gi|326535852|gb|HQ660450.1|	149	5e-32	Conus betulinus protein disulfide isomerase mRNA, complete cds	sp|Q17770|PDI2_CAEEL	97.8	2e-112	Protein disulfide-isomerase 2 OS=Caenorhabditis elegans GN=pdi-2 PE=1 SV=1	SPAC1F5.02	58.9	3e-21	COG0526	Thiol-disulfide isomerase and thioredoxins	K09580	4e-121	108	nve:NEMVE_v1g118540	protein disulfide-isomerase A1 [EC:5.3.4.1]	GO:0045454//cell redox homeostasis;GO:0006662//glycerol ether metabolic process	GO:0009055//electron carrier activity;GO:0016853//isomerase activity;GO:0015035//protein disulfide oxidoreductase activity	GO:0005783//endoplasmic reticulum
Unigene8741_H1	664	1415	119.457	gi|405977372|gb|EKC41829.1|	127.5	4e-28	Cyclic AMP-responsive element-binding protein 3-like protein 2 [Crassostrea gigas]	--	--	--	--	sp|Q66HA2|CR3L1_RAT	69.3	6e-12	Cyclic AMP-responsive element-binding protein 3-like protein 1 OS=Rattus norvegicus GN=Creb3l1 PE=2 SV=1	--	--	--	--	--	K09048	1e-11	70.5	dre:338317	cAMP response element-binding protein 3	-	-	-
CL39812.Contig3_H1	220	468	119.246	--	--	--	--	--	--	--	--	--	--	--	--	--	--	--	--	--	--	--	--	--	--	-	-	-
Unigene35721_H1	963	2047	119.155	--	--	--	--	--	--	--	--	--	--	--	--	--	--	--	--	--	--	--	--	--	--	-	-	-
CL23611.Contig4_H1	386	820	119.083	gi|307178650|gb|EFN67292.1|	95.1	9e-19	Transposable element Tc3 transposase [Camponotus floridanus]	gi|168830284|gb|EU336972.1|	67.9	3e-08	Dysdera crocata alpha-amylase gene, partial cds	--	--	--	--	--	--	--	--	--	--	--	--	--	--	-	-	-
CL36805.Contig3_H1	1055	2236	118.807	--	--	--	--	--	--	--	--	--	--	--	--	--	--	--	--	--	--	--	--	--	--	-	-	-
Unigene15336_H1	784	1659	118.618	gi|389608873|dbj|BAM18048.1|	144.1	6e-33	proteasome maturation protein [Papilio xuthus]	--	--	--	--	sp|Q3SZV5|POMP_BOVIN	120	4e-27	Proteasome maturation protein OS=Bos taurus GN=POMP PE=2 SV=1	--	--	--	--	--	K11599	4e-31	135	nvi:100115177	proteasome maturation protein	-	-	-
Unigene3993_H1	2375	5023	118.555	--	--	--	--	--	--	--	--	--	--	--	--	--	--	--	--	--	--	--	--	--	--	-	-	-
CL39158.Contig1_H1	1187	2510	118.534	--	--	--	--	--	--	--	--	--	--	--	--	--	--	--	--	--	--	--	--	--	--	-	-	-
Unigene35092_H1	502	1061	118.477	--	--	--	--	--	--	--	--	--	--	--	--	--	--	--	--	--	--	--	--	--	--	-	-	-
CL43039.Contig3_H1	2547	5371	118.208	gi|405974890|gb|EKC39502.1|	241.5	1e-61	Exonuclease 3&apos;-5&apos; domain-containing protein 1 [Crassostrea gigas]	--	--	--	--	sp|Q8CDF7|EXD1_MOUSE	63.9	2e-09	Exonuclease 3'-5' domain-containing protein 1 OS=Mus musculus GN=Exd1 PE=2 SV=1	AGc2134	65.1	6e-10	COG0349	Ribonuclease D	K13172	5e-09	64.3	oaa:100075123	serine/arginine repetitive matrix protein 2	-	-	-
Unigene4011_H1	1739	3663	118.075	--	--	--	--	--	--	--	--	--	--	--	--	--	--	--	--	--	--	--	--	--	--	-	-	-
CL28007.Contig3_H1	1284	2704	118.049	--	--	--	--	--	--	--	--	--	--	--	--	--	--	--	--	--	--	--	--	--	--	-	-	-
CL17419.Contig3_H1	502	1054	117.695	--	--	--	--	--	--	--	--	--	--	--	--	--	--	--	--	--	--	--	--	--	--	-	-	-
CL615.Contig5_H1	1439	3012	117.332	gi|260816467|ref|XP_002602992.1|	460.3	1e-127	hypothetical protein BRAFLDRAFT_123972 [Branchiostoma floridae] >gi|229288307|gb|EEN59004.1| hypothetical protein BRAFLDRAFT_123972 [Branchiostoma floridae]	gi|63147197|emb|CR352307.11|	61.9	7e-06	Zebrafish DNA sequence from clone DKEY-81P21 in linkage group 7, complete sequence	sp|Q8BY71|HAT1_MOUSE	390	4e-108	Histone acetyltransferase type B catalytic subunit OS=Mus musculus GN=Hat1 PE=2 SV=1	--	--	--	--	--	K11303	1e-128	460	bfo:BRAFLDRAFT_123972	histone acetyltransferase 1 [EC:2.3.1.48]	GO:0009987//cellular process	GO:0016740//transferase activity	-
CL47208.Contig1_H1	2585	5404	117.186	gi|405970293|gb|EKC35209.1|	67.4	4e-09	Neuronal acetylcholine receptor subunit non-alpha-2 [Crassostrea gigas]	gi|31746713|gb|AC124581.4|	75.8	8e-10	Mus musculus BAC clone RP23-116E3 from chromosome 13, complete sequence	sp|Q8T6B4|ABCF4_DICDI	117	1e-25	ABC transporter F family member 4 OS=Dictyostelium discoideum GN=abcF4 PE=3 SV=1	SPAC56F8.03	70.9	1e-11	COG0532	Translation initiation factor 2 (IF-2; GTPase)	K13295	1e-31	139	spu:583036	aprataxin and PNK-like factor [EC:4.2.99.18]	-	-	-
CL13564.Contig1_H1	940	1962	117.002	gi|320118057|emb|CBJ23500.1|	72.8	2e-11	interferon inducible protein ISG12 [Dicentrarchus labrax]	gi|126631364|gb|BC134099.1|	61.9	4e-06	Danio rerio si:dkey-286j15.3, mRNA (cDNA clone MGC:162809 IMAGE:7426780), complete cds	sp|Q8VC49|IF27B_MOUSE	60.1	7e-09	Interferon alpha-inducible protein 27-like protein 2B OS=Mus musculus GN=Ifi27l2b PE=2 SV=1	--	--	--	--	--	--	--	--	--	--	-	-	-
CL248.Contig7_H1	875	1824	116.853	gi|14041712|emb|CAC38782.1|	149.4	1e-34	Myol protein [Suberites domuncula]	--	--	--	--	sp|Q6P1S6|MTPN_XENTR	142	7e-34	Myotrophin OS=Xenopus tropicalis GN=mtpn PE=3 SV=1	TVN1399	71.2	2e-12	COG0666	FOG: Ankyrin repeat	K15503	4e-13	75.9	spu:584964	serine/threonine-protein phosphatase 6 regulatory ankyrin repeat subunit B	-	-	GO:0030424//axon;GO:0005737//cytoplasm
Unigene8093_H1	1617	3364	116.619	gi|270005021|gb|EFA01469.1|	219.9	2e-55	hypothetical protein TcasGA2_TC007016 [Tribolium castaneum]	gi|159146788|gb|EU101723.1|	250	2e-62	Haliotis diversicolor supertexta RING-box protein mRNA, complete cds	sp|P62878|RBX1_MOUSE	215	2e-55	E3 ubiquitin-protein ligase RBX1 OS=Mus musculus GN=Rbx1 PE=1 SV=1	SPAC23H4.18c	184	5e-46	COG5194	Component of SCF ubiquitin ligase and anaphase-promoting complex	K03868	1e-55	218	aml:100469702	RING-box protein 1	GO:0006281//DNA repair;GO:0045116//protein neddylation;GO:0016567//protein ubiquitination;GO:0044419//interspecies interaction between organisms;GO:0031146//SCF-dependent proteasomal ubiquitin-dependent protein catabolic process;GO:0016032//viral reproduction	GO:0008270//zinc ion binding;GO:0032403//protein complex binding;GO:0019788//NEDD8 ligase activity;GO:0004842//ubiquitin-protein ligase activity;GO:0008190//eukaryotic initiation factor 4E binding	GO:0005829//cytosol;GO:0031463//Cul3-RING ubiquitin ligase complex;GO:0019005//SCF ubiquitin ligase complex;GO:0031464//Cul4A-RING ubiquitin ligase complex;GO:0031465//Cul4B-RING ubiquitin ligase complex;GO:0030891//VCB complex;GO:0005680//anaphase-promoting complex
CL26138.Contig1_H1	734	1525	116.465	gi|405976108|gb|EKC40628.1|	244.2	4e-63	Iron-sulfur cluster assembly enzyme ISCU, mitochondrial [Crassostrea gigas]	gi|346712562|dbj|AK382683.1|	129	2e-26	Bombyx mori mRNA, clone: fdpe24K20	sp|Q9D7P6|ISCU_MOUSE	229	6e-60	Iron-sulfur cluster assembly enzyme ISCU, mitochondrial OS=Mus musculus GN=Iscu PE=1 SV=1	RC0729	201	8e-52	COG0822	NifU homolog involved in Fe-S cluster formation	K04488	1e-58	226	xtr:394688	nitrogen fixation protein NifU and related proteins	GO:0016226//iron-sulfur cluster assembly	GO:0005506//iron ion binding;GO:0051536//iron-sulfur cluster binding	-
Unigene73436_H1	474	984	116.369	--	--	--	--	--	--	--	--	--	--	--	--	--	--	--	--	--	--	--	--	--	--	-	-	-
Unigene63008_H1	1206	2497	116.063	gi|351703713|gb|EHB06632.1|	25.8	8e-36	Tubulin alpha-1C chain [Heterocephalus glaber]	gi|291414494|ref|XM_002723451.1|	295	2e-76	PREDICTED: Oryctolagus cuniculus GL12416-like (LOC100349209), mRNA	sp|P52274|TBA8_CAEEL	74.3	9e-26	Tubulin alpha-8 chain OS=Caenorhabditis elegans GN=tba-8 PE=2 SV=2	SPBC16A3.15c	77.8	2e-27	COG5023	Tubulin	K07374	2e-22	107	hmg:100197513	tubulin alpha	GO:0009987//cellular process	-	GO:0044424//intracellular part
CL12686.Contig2_H1	259	536	116.008	--	--	--	--	--	--	--	--	--	--	--	--	--	--	--	--	--	--	--	--	--	--	-	-	-
CL15070.Contig4_H1	610	1262	115.972	--	--	--	--	--	--	--	--	--	--	--	--	--	--	--	--	--	--	--	--	--	--	-	-	-
CL35454.Contig1_H1	1926	3984	115.954	gi|405973508|gb|EKC38216.1|	102.1	1e-19	hypothetical protein CGI_10025712 [Crassostrea gigas]	--	--	--	--	sp|Q8BTI8|SRRM2_MOUSE	56.2	2e-07	Serine/arginine repetitive matrix protein 2 OS=Mus musculus GN=Srrm2 PE=1 SV=3	--	--	--	--	--	K13172	9e-07	56.2	mmu:75956	serine/arginine repetitive matrix protein 2	-	-	-
CL33813.Contig2_H1	1012	2092	115.879	--	--	--	--	--	--	--	--	--	--	--	--	--	--	--	--	--	--	--	--	--	--	-	-	-
CL44148.Contig4_H1	1551	3205	115.835	gi|50746505|ref|XP_420526.1|	157.1	2e-36	PREDICTED: 15-hydroxyprostaglandin dehydrogenase [NAD+] [Gallus gallus]	--	--	--	--	sp|Q3T0C2|PGDH_BOVIN	145	3e-34	15-hydroxyprostaglandin dehydrogenase [NAD(+)] OS=Bos taurus GN=HPGD PE=2 SV=1	TM0325	87.8	5e-17	COG1028	Dehydrogenases with different specificities (related to short-chain alcohol dehydrogenases)	K00069	3e-37	157	gga:422567	15-hydroxyprostaglandin dehydrogenase (NAD) [EC:1.1.1.141]	-	-	-
CL21677.Contig1_H1	873	1803	115.772	--	--	--	--	gi|328677272|gb|JF784168.1|	73.8	1e-09	Bithynia funiculata RAPD marker BF-KKU genomic sequence	--	--	--	--	--	--	--	--	--	--	--	--	--	--	-	-	-
CL2265.Contig4_H1	2358	4869	115.749	gi|291230806|ref|XP_002735356.1|	160.2	4e-37	PREDICTED: predicted protein-like [Saccoglossus kowalevskii]	gi|260827689|ref|XM_002608751.1|	81.8	1e-11	Branchiostoma floridae hypothetical protein, mRNA	sp|Q6NUC1|CNFNA_XENLA	53.9	2e-06	Cornifelin homolog A OS=Xenopus laevis GN=cnfn-a PE=3 SV=1	--	--	--	--	--	--	--	--	--	--	-	-	-
Unigene29281_H1	552	1138	115.565	--	--	--	--	--	--	--	--	--	--	--	--	--	--	--	--	--	--	--	--	--	--	-	-	-
CL11278.Contig10_H1	4579	9439	115.552	gi|405958173|gb|EKC24325.1|	37.7	0	Hexokinase type 2 [Crassostrea gigas]	gi|327287701|ref|XM_003228519.1|	87.7	4e-13	PREDICTED: Anolis carolinensis hexokinase-2-like (LOC100564618), mRNA	sp|Q9NFT7|HXK2_DROME	422	3e-117	Hexokinase type 2 OS=Drosophila melanogaster GN=Hex-t2 PE=2 SV=4	SPAC24H6.04	279	4e-74	COG5026	Hexokinase	K00844	5e-139	496	tca:657694	hexokinase [EC:2.7.1.1]	GO:0060361//flight;GO:0005975//carbohydrate metabolic process;GO:0044237//cellular metabolic process	GO:0004396//hexokinase activity;GO:0000166//nucleotide binding	-
CL19358.Contig1_H1	1970	4049	115.213	gi|405950187|gb|EKC18189.1|	553.5	1e-155	Protein arginine N-methyltransferase 1 [Crassostrea gigas]	gi|213512191|ref|NM_001139683.1|	149	5e-32	Salmo salar protein arginine methyltransferase 1 (prmt1), mRNA >gi|197632186|gb|BT043702.1| Salmo salar clone HM5_2390 protein arginine methyltransferase 1 (prmt1) mRNA, complete cds	sp|Q99873|ANM1_HUMAN	527	4e-149	Protein arginine N-methyltransferase 1 OS=Homo sapiens GN=PRMT1 PE=1 SV=2	YBR034c	323	9e-88	COG0500	SAM-dependent methyltransferases	K11434	2e-150	533	tca:659866	protein arginine N-methyltransferase 1 [EC:2.1.1.-]	GO:0018216//peptidyl-arginine methylation;GO:0031175//neuron projection development;GO:0043985//histone H4-R3 methylation;GO:0007166//cell surface receptor signaling pathway;GO:0001701//in utero embryonic development	GO:0044020//histone methyltransferase activity (H4-R3 specific);GO:0005515//protein binding	GO:0005829//cytosol;GO:0005634//nucleus
CL2874.Contig3_H1	1812	3722	115.144	gi|405951047|gb|EKC18994.1|	61.6	1e-07	Cyclin-L1 [Crassostrea gigas]	gi|291243266|ref|XM_002741478.1|	77.8	1e-10	PREDICTED: Saccoglossus kowalevskii cyclin-L1-like (LOC100369296), mRNA	sp|Q52KE7|CCNL1_MOUSE	256	9e-68	Cyclin-L1 OS=Mus musculus GN=Ccnl1 PE=1 SV=1	SPBC32F12.06	85.5	3e-16	COG5333	Cdk activating kinase (CAK)/RNA polymerase II transcription initiation/nucleotide excision repair factor TFIIH/TFIIK, cyclin H subunit	K15188	1e-14	82.4	nve:NEMVE_v1g99661	cyclin T	-	GO:0016538//cyclin-dependent protein kinase regulator activity	GO:0005634//nucleus
Unigene20120_H1	780	1600	114.987	gi|405967783|gb|EKC32912.1|	229.2	1e-58	Alkaline phosphatase, tissue-nonspecific isozyme [Crassostrea gigas]	--	--	--	--	sp|P08289|PPBT_RAT	198	9e-51	Alkaline phosphatase, tissue-nonspecific isozyme OS=Rattus norvegicus GN=Alpl PE=1 SV=2	RSc0098	181	2e-45	COG1785	Alkaline phosphatase	K01077	4e-54	211	bfo:BRAFLDRAFT_119115	alkaline phosphatase [EC:3.1.3.1]	-	GO:0003824//catalytic activity	-
CL21657.Contig4_H1	1390	2851	114.975	--	--	--	--	--	--	--	--	--	--	--	--	--	--	--	--	--	--	--	--	--	--	-	-	-
CL18049.Contig8_H1	607	1243	114.79	gi|62860010|ref|NP_001016602.1|	69.7	4e-49	ribosomal protein S13 [Xenopus (Silurana) tropicalis] >gi|1350933|sp|P49393.2|RS13_XENLA RecName: Full=40S ribosomal protein S13 >gi|871774|emb|CAA90077.1| orf [Xenopus laevis] >gi|89269947|emb|CAJ81269.1| ribosomal protein S13 [Xenopus (Silurana) tropicalis] >gi|110645571|gb|AAI18691.1| rps13 protein [Xenopus (Silurana) tropicalis]	gi|50344811|ref|NM_001002079.1|	157	6e-35	Danio rerio ribosomal protein S13 (rps13), mRNA >gi|48735393|gb|BC072552.1| Danio rerio ribosomal protein S13, mRNA (cDNA clone MGC:91809 IMAGE:7002457), complete cds	sp|P49393|RS13_XENLA	149	2e-50	40S ribosomal protein S13 OS=Xenopus laevis GN=rps13 PE=3 SV=2	YDR064w	134	7e-44	COG0184	Ribosomal protein S15P/S13E	K02953	6e-50	149	xtr:549356	small subunit ribosomal protein S13e	GO:0019083//viral transcription;GO:0031018//endocrine pancreas development;GO:0006414//translational elongation;GO:0033119//negative regulation of RNA splicing;GO:0006415//translational termination	GO:0003729//mRNA binding;GO:0003735//structural constituent of ribosome;GO:0005515//protein binding;GO:0016787//hydrolase activity	GO:0005730//nucleolus;GO:0022627//cytosolic small ribosomal subunit
CL3942.Contig4_H1	706	1444	114.653	--	--	--	--	--	--	--	--	--	--	--	--	--	--	--	--	--	--	--	--	--	--	-	-	-
CL20220.Contig4_H1	442	903	114.522	gi|156366156|ref|XP_001627006.1|	141.7	8e-33	predicted protein [Nematostella vectensis] >gi|156213902|gb|EDO34906.1| predicted protein [Nematostella vectensis]	--	--	--	--	sp|Q32P85|DLRB2_BOVIN	132	2e-31	Dynein light chain roadblock-type 2 OS=Bos taurus GN=DYNLRB2 PE=3 SV=1	--	--	--	--	--	K10419	1e-33	141	nve:NEMVE_v1g237378	dynein light chain roadblock-type	-	-	-
CL38498.Contig2_H1	2146	4379	114.385	gi|260835053|ref|XP_002612524.1|	409.1	4e-112	hypothetical protein BRAFLDRAFT_214346 [Branchiostoma floridae] >gi|229297901|gb|EEN68533.1| hypothetical protein BRAFLDRAFT_214346 [Branchiostoma floridae]	gi|308322532|gb|GU588448.1|	101	1e-17	Ictalurus furcatus clone CBZF8503 mitochondrial cytochrome c1 heme protein (CY1) mRNA, complete cds; nuclear gene for mitochondrial product	sp|P00125|CY1_BOVIN	395	2e-109	Cytochrome c1, heme protein, mitochondrial OS=Bos taurus GN=CYC1 PE=1 SV=2	YOR065w	300	5e-81	COG2857	Cytochrome c1	K00413	6e-113	409	bfo:BRAFLDRAFT_214346	ubiquinol-cytochrome c reductase cytochrome c1 subunit	GO:0033762//response to glucagon stimulus	GO:0009055//electron carrier activity;GO:0020037//heme binding	GO:0005743//mitochondrial inner membrane;GO:0030054//cell junction
CL14586.Contig1_H1	969	1977	114.368	--	--	--	--	--	--	--	--	--	--	--	--	--	--	--	--	--	--	--	--	--	--	-	-	-
Unigene7902_H1	1089	2221	114.325	gi|332027696|gb|EGI67764.1|	36.6	1e-101	Tubulin alpha-1 chain [Acromyrmex echinatior]	gi|326922905|ref|XM_003207635.1|	678	0	PREDICTED: Meleagris gallopavo tubulin alpha-1B chain-like (LOC100539974), mRNA	sp|P06603|TBA1_DROME	355	6e-102	Tubulin alpha-1 chain OS=Drosophila melanogaster GN=alphaTub84B PE=2 SV=1	YML085c	277	1e-77	COG5023	Tubulin	K07374	1e-101	356	aga:AgaP_AGAP010971	tubulin alpha	GO:0051258//protein polymerization;GO:0006184//GTP catabolic process;GO:0007018//microtubule-based movement	GO:0003924//GTPase activity;GO:0005198//structural molecule activity;GO:0005525//GTP binding	GO:0005874//microtubule;GO:0005737//cytoplasm
CL21394.Contig6_H1	957	1951	114.279	gi|405975242|gb|EKC39823.1|	134.8	2e-67	Calponin-2 [Crassostrea gigas]	--	--	--	--	sp|P19966|TAGL_CHICK	67	3e-24	Transgelin OS=Gallus gallus GN=TAGLN PE=1 SV=3	--	--	--	--	--	--	--	--	--	--	-	-	-
Unigene14070_H1	405	825	114.188	--	--	--	--	--	--	--	--	--	--	--	--	--	--	--	--	--	--	--	--	--	--	-	-	-
Unigene26930_H1	1899	3849	113.617	--	--	--	--	--	--	--	--	--	--	--	--	--	--	--	--	--	--	--	--	--	--	-	-	-
CL10228.Contig2_H1	268	543	113.576	--	--	--	--	--	--	--	--	--	--	--	--	--	--	--	--	--	--	--	--	--	--	-	-	-
CL10537.Contig4_H1	1508	3052	113.45	gi|321462613|gb|EFX73635.1|	207.6	1e-51	hypothetical protein DAPPUDRAFT_231350 [Daphnia pulex]	--	--	--	--	sp|Q94516|AT5F1_DROME	189	2e-47	ATP synthase subunit b, mitochondrial OS=Drosophila melanogaster GN=ATPsyn-b PE=2 SV=2	--	--	--	--	--	K02127	2e-52	207	isc:IscW_ISCW012060	F-type H+-transporting ATPase subunit b [EC:3.6.3.14]	-	-	-
CL49122.Contig7_H1	2796	5656	113.395	gi|198424255|ref|XP_002130315.1|	387.1	2e-105	PREDICTED: similar to beta-tubulin [Ciona intestinalis]	gi|348566104|ref|XM_003468795.1|	234	2e-57	PREDICTED: Cavia porcellus tubulin beta-2A chain-like (LOC100731652), mRNA	sp|P85108|TBB2A_RAT	382	3e-105	Tubulin beta-2A chain OS=Rattus norvegicus GN=Tubb2a PE=1 SV=1	ECU03g0820i	305	3e-82	COG5023	Tubulin	K07375	3e-106	387	cin:100184511	tubulin beta	GO:0009987//cellular process	-	-
Unigene15263_H1	1574	3183	113.358	gi|291391874|ref|XP_002712373.1|	42.7	2e-59	PREDICTED: nucleoporin 35kDa isoform 2 [Oryctolagus cuniculus]	--	--	--	--	sp|Q8R4R6|NUP53_MOUSE	211	2e-59	Nucleoporin NUP53 OS=Mus musculus GN=Nup35 PE=1 SV=2	--	--	--	--	--	K14313	1e-59	211	mdo:100020462	nuclear pore complex protein Nup53	GO:0006810//transport	-	GO:0031965//nuclear membrane;GO:0005886//plasma membrane;GO:0045111//intermediate filament cytoskeleton
CL10497.Contig3_H1	1462	2956	113.339	gi|405973899|gb|EKC38588.1|	511.5	4e-143	Eukaryotic translation initiation factor 3 subunit I, partial [Crassostrea gigas]	gi|256419026|ref|NM_001164395.1|	147	2e-31	Gallus gallus eukaryotic translation initiation factor 3, subunit I (EIF3I), mRNA	sp|Q5EBE8|EIF3I_XENTR	483	6e-136	Eukaryotic translation initiation factor 3 subunit I OS=Xenopus tropicalis GN=eif3i PE=2 SV=1	MA2525	94.4	5e-19	COG2319	FOG: WD40 repeat	K03246	2e-135	483	xtr:548498	translation initiation factor 3 subunit I	GO:0006413//translational initiation	GO:0005515//protein binding;GO:0003743//translation initiation factor activity	GO:0005829//cytosol;GO:0005852//eukaryotic translation initiation factor 3 complex
CL22216.Contig1_H1	593	1198	113.246	--	--	--	--	--	--	--	--	--	--	--	--	--	--	--	--	--	--	--	--	--	--	-	-	-
Unigene30511_H1	1908	3847	113.023	gi|405964277|gb|EKC29780.1|	820.5	0	26S protease regulatory subunit 4 [Crassostrea gigas]	gi|195505011|ref|XM_002099289.1|	383	1e-102	Drosophila yakuba GE10845 (Dyak\GE10845), mRNA	sp|P62193|PRS4_RAT	801	0	26S protease regulatory subunit 4 OS=Rattus norvegicus GN=Psmc1 PE=2 SV=1	SPBC4.07c	653	0	COG1222	ATP-dependent 26S proteasome regulatory subunit	K03062	0	815	bfo:BRAFLDRAFT_119863	26S proteasome regulatory subunit T2	GO:0006521//regulation of cellular amino acid metabolic process;GO:0051437//positive regulation of ubiquitin-protein ligase activity involved in mitotic cell cycle;GO:0016032//viral reproduction;GO:0051436//negative regulation of ubiquitin-protein ligase activity involved in mitotic cell cycle;GO:0000084//S phase of mitotic cell cycle;GO:0000216//M/G1 transition of mitotic cell cycle;GO:0031145//…	GO:0005515//protein binding;GO:0008568//microtubule-severing ATPase activity;GO:0008233//peptidase activity;GO:0005524//ATP binding	GO:0005737//cytoplasm;GO:0005730//nucleolus;GO:0000502//proteasome complex
Unigene165_H1	2135	4301	112.926	gi|405975976|gb|EKC40501.1|	310.1	2e-82	Galectin-9 [Crassostrea gigas]	--	--	--	--	sp|Q3T0D6|LEG4_BOVIN	156	2e-37	Galectin-4 OS=Bos taurus GN=LGALS4 PE=2 SV=1	--	--	--	--	--	K10091	5e-38	160	ecb:100064337	galectin-4	-	-	-
CL16820.Contig4_H1	1021	2056	112.881	gi|91084299|ref|XP_971805.1|	257.3	8e-67	PREDICTED: similar to ubiquitin-conjugating enzyme E2I [Tribolium castaneum] >gi|270008746|gb|EFA05194.1| hypothetical protein TcasGA2_TC015328 [Tribolium castaneum]	gi|348539199|ref|XM_003457029.1|	109	2e-20	PREDICTED: Oreochromis niloticus ubiquitin-conjugating enzyme E2 L3-like (LOC100700138), mRNA	sp|P68037|UB2L3_MOUSE	247	3e-65	Ubiquitin-conjugating enzyme E2 L3 OS=Mus musculus GN=Ube2l3 PE=2 SV=1	YDR059c	113	6e-25	COG5078	Ubiquitin-protein ligase	K04552	1e-67	257	tca:660484	ubiquitin-conjugating enzyme E2 L3 [EC:6.3.2.19]	GO:0043687//post-translational protein modification	GO:0005524//ATP binding;GO:0016881//acid-amino acid ligase activity	-
CL2712.Contig11_H1	3301	6637	112.706	gi|405960811|gb|EKC26686.1|	267.3	1e-148	Phosphate carrier protein, mitochondrial [Crassostrea gigas]	gi|390335171|ref|XM_777955.3|	149	9e-32	PREDICTED: Strongylocentrotus purpuratus phosphate carrier protein, mitochondrial-like (LOC577743), mRNA	sp|P40614|MPCP_CAEEL	254	5e-130	Phosphate carrier protein, mitochondrial OS=Caenorhabditis elegans GN=F01G4.6 PE=2 SV=1	--	--	--	--	--	K15102	2e-147	281	nve:NEMVE_v1g194342	solute carrier family 25 (mitochondrial phosphate transporter), member 3	GO:0055085//transmembrane transport;GO:0006506//GPI anchor biosynthetic process	GO:0005488//binding;GO:0017176//phosphatidylinositol N-acetylglucosaminyltransferase activity	GO:0016021//integral to membrane;GO:0005743//mitochondrial inner membrane
CL4123.Contig9_H1	1901	3815	112.495	gi|405975550|gb|EKC40109.1|	250.4	2e-64	Eukaryotic translation initiation factor 1A, X-chromosomal [Crassostrea gigas]	gi|241607911|ref|XM_002405862.1|	137	2e-28	Ixodes scapularis translation initiation factor 1A, mRNA	sp|Q5RA42|IF1AX_PONAB	241	5e-63	Eukaryotic translation initiation factor 1A, X-chromosomal OS=Pongo abelii GN=EIF1AX PE=2 SV=3	SPBC25H2.07	207	7e-53	COG0361	Translation initiation factor 1 (IF-1)	K03236	2e-64	248	nvi:100117365	translation initiation factor 1A	GO:0006413//translational initiation	GO:0003743//translation initiation factor activity	GO:0005829//cytosol
Unigene32164_H1	605	1214	112.483	--	--	--	--	gi|132083999|gb|AC193794.4|	61.9	3e-06	Gallus gallus BAC clone TAM33-3J23 from chromosome z, complete sequence	--	--	--	--	--	--	--	--	--	--	--	--	--	--	-	-	-
Unigene18015_H1	285	570	112.112	gi|405947535|gb|EKC17864.1|	81.3	1e-14	hypothetical protein CGI_10000103 [Crassostrea gigas]	gi|28375717|dbj|AB102764.1|	557	1e-156	Pinctada maculata gene for ITS2, 28S rRNA, partial sequence, country:Japan: Okinawa (Ie island)	--	--	--	--	--	--	--	--	--	--	--	--	--	--	-	-	-
CL48591.Contig1_H1	595	1188	111.924	gi|260808769|ref|XP_002599179.1|	75.5	1e-12	hypothetical protein BRAFLDRAFT_117401 [Branchiostoma floridae] >gi|229284456|gb|EEN55191.1| hypothetical protein BRAFLDRAFT_117401 [Branchiostoma floridae]	--	--	--	--	sp|Q28IC1|AROS_XENTR	53.1	4e-07	Active regulator of SIRT1 OS=Xenopus tropicalis GN=rps19bp1 PE=2 SV=1	--	--	--	--	--	--	--	--	--	--	-	-	-
CL46086.Contig1_H1	1920	3826	111.703	gi|405971196|gb|EKC36046.1|	724.2	0	Pre-mRNA-splicing factor RBM22 [Crassostrea gigas]	gi|345799519|ref|XM_546302.3|	165	9e-37	PREDICTED: Canis lupus familiaris RNA binding motif protein 22 (RBM22), mRNA	sp|Q6P616|RBM22_XENTR	633	0	Pre-mRNA-splicing factor RBM22 OS=Xenopus tropicalis GN=rbm22 PE=2 SV=1	MT2637	55.1	4e-07	COG5473	Predicted integral membrane protein	K12872	0	664	bfo:BRAFLDRAFT_145268	pre-mRNA-splicing factor RBM22/SLT11	GO:0000060//protein import into nucleus, translocation;GO:0000398//mRNA splicing, via spliceosome	GO:0003723//RNA binding;GO:0008270//zinc ion binding;GO:0048306//calcium-dependent protein binding;GO:0000166//nucleotide binding	GO:0005730//nucleolus;GO:0071013//catalytic step 2 spliceosome;GO:0005737//cytoplasm
Unigene3830_H1	1985	3935	111.124	gi|194225407|ref|XP_001917390.1|	57.4	3e-06	PREDICTED: kinesin family member 26A [Equus caballus]	--	--	--	--	--	--	--	--	--	--	--	--	--	K10404	4e-07	57.4	ecb:100060810	kinesin family member 26	-	-	-
CL26256.Contig6_H1	1058	2095	110.999	--	--	--	--	gi|112421390|gb|BT028127.1|	65.9	3e-07	Gasterosteus aculeatus clone CNB137-G02 mRNA sequence	sp|Q8VC56|RNF8_MOUSE	54.3	4e-07	E3 ubiquitin-protein ligase RNF8 OS=Mus musculus GN=Rnf8 PE=1 SV=1	--	--	--	--	--	K10667	2e-06	54.3	mmu:58230	E3 ubiquitin-protein ligase RNF8 [EC:6.3.2.19]	-	-	-
Unigene19558_H1	1115	2207	110.956	gi|289064185|gb|ADC80506.1|	350.5	8e-95	peptidyl prolyl cis-trans isomerase B [Conus novaehollandiae]	gi|289064184|gb|GU046312.1|	192	2e-45	Conus novaehollandiae peptidyl prolyl cis-trans isomerase B mRNA, complete cds	sp|P80311|PPIB_BOVIN	310	3e-84	Peptidyl-prolyl cis-trans isomerase B OS=Bos taurus GN=PPIB PE=1 SV=4	YHR057c	199	7e-51	COG0652	Peptidyl-prolyl cis-trans isomerase (rotamase) - cyclophilin family	K03768	3e-84	312	tca:659649	peptidyl-prolyl cis-trans isomerase B (cyclophilin B) [EC:5.2.1.8]	GO:0006457//protein folding	GO:0042277//peptide binding;GO:0051082//unfolded protein binding;GO:0003755//peptidyl-prolyl cis-trans isomerase activity	GO:0005788//endoplasmic reticulum lumen;GO:0042470//melanosome
CL4337.Contig1_H1	1134	2242	110.827	gi|156546012|ref|XP_001607950.1|	291.6	4e-77	PREDICTED: charged multivesicular body protein 1b-like [Nasonia vitripennis]	gi|383859576|ref|XM_003705222.1|	77.8	9e-11	PREDICTED: Megachile rotundata charged multivesicular body protein 1b-like (LOC100881324), mRNA	sp|Q5ZKX1|CHM1B_CHICK	281	2e-75	Charged multivesicular body protein 1b OS=Gallus gallus GN=CHMP1B PE=2 SV=1	YKR035w-a	164	3e-40	COG5491	Conserved protein implicated in secretion	K12197	6e-78	291	nvi:100115037	charged multivesicular body protein 1	GO:0015031//protein transport	GO:0019904//protein domain specific binding	GO:0005829//cytosol;GO:0031902//late endosome membrane
CL44368.Contig7_H1	3570	7049	110.683	gi|390338684|ref|XP_003724823.1|	244.6	2e-62	PREDICTED: leukocyte elastase inhibitor A-like [Strongylocentrotus purpuratus]	gi|68163603|gb|AC160406.6|	63.9	4e-06	Mus musculus 10 BAC RP24-406K6 (Roswell Park Cancer Institute (C57BL/6J Male) Mouse BAC Library) complete sequence	sp|P32261|ANT3_MOUSE	212	4e-54	Antithrombin-III OS=Mus musculus GN=Serpinc1 PE=1 SV=1	MA2246	202	3e-51	COG4826	Serine protease inhibitor	K13963	4e-63	244	spu:582936	serpin B	-	-	-
CL24287.Contig1_H1	1175	2319	110.633	gi|405974297|gb|EKC38953.1|	248.1	6e-64	Translocon-associated protein subunit beta [Crassostrea gigas]	--	--	--	--	sp|Q5E9E4|SSRB_BOVIN	198	2e-50	Translocon-associated protein subunit beta OS=Bos taurus GN=SSR2 PE=2 SV=1	--	--	--	--	--	K13250	2e-55	212	bfo:BRAFLDRAFT_128185	translocon-associated protein subunit beta	-	-	GO:0044464//cell part
CL25292.Contig4_H1	747	1468	110.161	--	--	--	--	gi|41392401|emb|BX571811.5|	91.7	4e-15	Zebrafish DNA sequence from clone CH211-194P6, complete sequence	--	--	--	--	--	--	--	--	--	--	--	--	--	--	-	-	-
CL49466.Contig3_H1	1752	3442	110.128	gi|325296952|ref|NP_001191499.1|	168.7	8e-40	tubulin alpha-1 chain [Aplysia californica] >gi|47117251|sp|Q8T6A5.1|TBA1_APLCA RecName: Full=Tubulin alpha-1 chain >gi|20069087|gb|AAM09673.1|AF481055_1 alpha tubulin 1 [Aplysia californica]	gi|46409239|gb|BT012506.1|	222	4e-54	Drosophila melanogaster AT25469 full insert cDNA	sp|Q5XIF6|TBA4A_RAT	261	2e-76	Tubulin alpha-4A chain OS=Rattus norvegicus GN=Tuba4a PE=2 SV=1	YML085c	186	1e-46	COG5023	Tubulin	K07374	6e-76	261	ecb:100059249	tubulin alpha	-	-	-
Unigene23218_H1	315	618	109.977	gi|281204033|gb|EFA78229.1|	54.3	1e-06	hypothetical protein PPL_08880 [Polysphondylium pallidum PN500]	--	--	--	--	sp|P21260|YPRO_OWEFU	55.5	3e-08	Uncharacterized proline-rich protein (Fragment) OS=Owenia fusiformis PE=4 SV=1	CC2845	48.5	3e-06	COG2885	Outer membrane protein and related peptidoglycan-associated (lipo)proteins	K02184	3e-08	57	tgu:100220308	formin 2	-	-	-
CL28235.Contig1_H1	1961	3846	109.939	gi|405964028|gb|EKC29551.1|	230.7	1e-58	Ribosomal RNA-processing protein 8 [Crassostrea gigas]	--	--	--	--	sp|Q54CP1|RRP8_DICDI	198	3e-50	Ribosomal RNA-processing protein 8 OS=Dictyostelium discoideum GN=rrp8 PE=3 SV=1	YDR083w	129	1e-29	COG0500	SAM-dependent methyltransferases	K14850	8e-56	219	aga:AgaP_AGAP011327	ribosomal RNA-processing protein 8 [EC:2.1.1.-]	-	-	-
CL21473.Contig2_H1	2271	4448	109.792	gi|395817431|ref|XP_003782174.1|	602.8	2e-170	PREDICTED: protein Red [Otolemur garnettii]	gi|291190159|ref|NM_001173724.1|	99.6	5e-17	Salmo salar RED protein (red), mRNA	sp|Q66HG8|RED_RAT	600	4e-171	Protein Red OS=Rattus norvegicus GN=Ik PE=1 SV=1	STM1185	52.4	3e-06	COG1530	Ribonucleases G and E	K13109	3e-175	616	spu:586140	IK cytokine	GO:0006955//immune response;GO:0007267//cell-cell signaling	-	GO:0005615//extracellular space
CL24623.Contig2_H1	509	995	109.579	--	--	--	--	gi|88900529|gb|AC171897.2|	60	9e-06	Capitella capitata clone JGIBGZA-33N22, complete sequence	--	--	--	--	--	--	--	--	--	--	--	--	--	--	-	-	-
CL13773.Contig1_H1	1208	2360	109.513	gi|28317134|gb|AAO39584.1|	79.3	1e-67	LD24589p, partial [Drosophila melanogaster]	gi|215982761|gb|FJ446700.1|	157	1e-34	Haliotis diversicolor supertexta QM-like protein mRNA, complete cds	sp|O96647|RL10_BOMMA	237	3e-62	60S ribosomal protein L10 OS=Bombyx mandarina GN=RpL10 PE=2 SV=1	SPAP7G5.05	200	4e-51	COG0197	Ribosomal protein L16/L10E	K02866	3e-64	246	api:100166592	large subunit ribosomal protein L10e	GO:0006412//translation	GO:0003735//structural constituent of ribosome	GO:0005840//ribosome
Unigene18768_H1	361	705	109.472	gi|405975348|gb|EKC39918.1|	129.4	4e-29	Alkaline phosphatase, tissue-nonspecific isozyme [Crassostrea gigas]	--	--	--	--	sp|P08289|PPBT_RAT	119	2e-27	Alkaline phosphatase, tissue-nonspecific isozyme OS=Rattus norvegicus GN=Alpl PE=1 SV=2	XF0657	78.6	3e-15	COG1785	Alkaline phosphatase	K01077	1e-28	125	cin:445594	alkaline phosphatase [EC:3.1.3.1]	-	GO:0003824//catalytic activity	-
Unigene9616_H1	674	1316	109.451	--	--	--	--	--	--	--	--	--	--	--	--	--	--	--	--	--	--	--	--	--	--	-	-	-
CL14538.Contig8_H1	461	900	109.437	--	--	--	--	--	--	--	--	--	--	--	--	--	--	--	--	--	--	--	--	--	--	-	-	-
CL9217.Contig1_H1	992	1935	109.343	--	--	--	--	--	--	--	--	--	--	--	--	--	--	--	--	--	--	--	--	--	--	-	-	-
CL3653.Contig4_H1	1414	2758	109.337	gi|405958345|gb|EKC24481.1|	758.1	0	26S protease regulatory subunit 6B [Crassostrea gigas]	gi|226489471|emb|FN320154.1|	404	1e-109	Schistosoma japonicum isolate Anhui full length mRNA clone SJFCE3536.006|FSE001-P00011-D14, complete sequence	sp|Q63570|PRS6B_RAT	712	0	26S protease regulatory subunit 6B OS=Rattus norvegicus GN=Psmc4 PE=1 SV=1	YDR394w	563	3e-160	COG1222	ATP-dependent 26S proteasome regulatory subunit	K03063	0	728	phu:Phum_PHUM287930	26S proteasome regulatory subunit T3	GO:0030163//protein catabolic process;GO:0042026//protein refolding	GO:0008233//peptidase activity;GO:0005524//ATP binding;GO:0008568//microtubule-severing ATPase activity	GO:0005737//cytoplasm
CL44742.Contig1_H1	816	1588	109.089	gi|168252695|gb|ACA23033.1|	110.5	8e-23	ubiquinol-cytochrome c reductase subunit 6 [Mytilus edulis] >gi|168252697|gb|ACA23034.1| ubiquinol-cytochrome c reductase subunit 6 [Mytilus edulis] >gi|168252699|gb|ACA23035.1| ubiquinol-cytochrome c reductase subunit 6 [Mytilus edulis] >gi|168252701|gb|ACA23036.1| ubiquinol-cytochrome c reductase subunit 6 [Mytilus edulis] >gi|168252703|gb|ACA23037.1| ubiquinol-cytochrome c reductase subunit 6 …	--	--	--	--	sp|Q9D855|QCR7_MOUSE	92.4	1e-18	Cytochrome b-c1 complex subunit 7 OS=Mus musculus GN=Uqcrb PE=1 SV=3	--	--	--	--	--	K00417	2e-22	98.2	tca:664078	ubiquinol-cytochrome c reductase subunit 7	GO:0051291//protein heterooligomerization	GO:0032403//protein complex binding	GO:0005750//mitochondrial respiratory chain complex III
CL2484.Contig4_H1	217	422	109.012	--	--	--	--	--	--	--	--	--	--	--	--	--	--	--	--	--	--	--	--	--	--	-	-	-
CL46777.Contig1_H1	223	432	108.593	--	--	--	--	--	--	--	--	--	--	--	--	--	--	--	--	--	--	--	--	--	--	-	-	-
CL25190.Contig1_H1	385	745	108.472	--	--	--	--	--	--	--	--	--	--	--	--	--	--	--	--	--	--	--	--	--	--	-	-	-
Unigene37334_H1	302	583	108.214	--	--	--	--	--	--	--	--	--	--	--	--	--	--	--	--	--	--	--	--	--	--	-	-	-
CL38636.Contig4_H1	2396	4625	108.205	gi|942598|gb|AAA74396.1|	53.5	1e-35	cytochrome c oxidase subunit IV [Urechis caupo]	gi|346708169|dbj|AK380819.1|	67.9	2e-07	Bombyx mori mRNA, clone: fufe17E10	sp|P00423|COX41_BOVIN	125	6e-28	Cytochrome c oxidase subunit 4 isoform 1, mitochondrial OS=Bos taurus GN=COX4I1 PE=1 SV=1	--	--	--	--	--	K02263	1e-44	182	tca:655374	cytochrome c oxidase subunit 4	-	-	-
Unigene53263_H1	952	1837	108.167	gi|405970776|gb|EKC35652.1|	235.3	2e-60	Troponin C [Crassostrea gigas]	--	--	--	--	sp|Q9BLG0|TNNC_TODPA	208	2e-53	Troponin C OS=Todarodes pacificus PE=1 SV=3	SPAC3A12.14	116	6e-26	COG5126	Ca2+-binding protein (EF-Hand superfamily)	K02183	3e-29	129	cin:445635	calmodulin	-	GO:0005509//calcium ion binding	-
CL24079.Contig4_H1	765	1476	108.155	--	--	--	--	--	--	--	--	--	--	--	--	--	--	--	--	--	--	--	--	--	--	-	-	-
CL8512.Contig3_H1	792	1528	108.148	--	--	--	--	--	--	--	--	--	--	--	--	--	--	--	--	--	--	--	--	--	--	-	-	-
CL43420.Contig1_H1	310	597	107.953	--	--	--	--	--	--	--	--	--	--	--	--	--	--	--	--	--	--	--	--	--	--	-	-	-
CL6665.Contig7_H1	2142	4125	107.951	gi|307180251|gb|EFN68284.1|	47.8	1e-168	Cathepsin L [Camponotus floridanus]	gi|363746763|ref|XM_003643743.1|	139	6e-29	PREDICTED: Gallus gallus digestive cysteine proteinase 2-like (LOC100857883), partial mRNA	sp|Q54TR1|CFAD_DICDI	261	8e-76	Counting factor associated protein D OS=Dictyostelium discoideum GN=cfaD PE=1 SV=1	AF1946_2	83.2	2e-15	COG4870	Cysteine protease	K01365	2e-71	271	aag:AaeL_AAEL002833	cathepsin L [EC:3.4.22.15]	-	GO:0004197//cysteine-type endopeptidase activity	GO:0005875//microtubule associated complex;GO:0005811//lipid particle
Unigene22809_H1	2038	3924	107.931	gi|126697470|gb|ABO26692.1|	60.8	2e-07	sulfatase 1A precursor [Haliotis discus discus]	--	--	--	--	sp|P50429|ARSB_MOUSE	144	2e-65	Arylsulfatase B OS=Mus musculus GN=Arsb PE=2 SV=3	CC1172	89.4	2e-31	COG3119	Arylsulfatase A and related enzymes	K01135	8e-65	144	mmu:11881	arylsulfatase B [EC:3.1.6.12]	GO:0050896//response to stimulus	GO:0004065//arylsulfatase activity	GO:0043231//intracellular membrane-bounded organelle;GO:0044444//cytoplasmic part
Unigene53599_H1	291	560	107.874	gi|340381500|ref|XP_003389259.1|	55.1	1e-06	PREDICTED: hypothetical protein LOC100638738 [Amphimedon queenslandica]	--	--	--	--	--	--	--	--	--	--	--	--	--	--	--	--	--	--	-	-	-
CL5795.Contig5_H1	1081	2075	107.6	gi|405974897|gb|EKC39509.1|	199.5	2e-49	Peroxiredoxin-5, mitochondrial [Crassostrea gigas]	--	--	--	--	sp|P30044|PRDX5_HUMAN	182	8e-46	Peroxiredoxin-5, mitochondrial OS=Homo sapiens GN=PRDX5 PE=1 SV=4	BMEI1456	122	1e-27	COG0678	Peroxiredoxin	K11187	1e-47	190	bfo:BRAFLDRAFT_119799	peroxiredoxin 5, atypical 2-Cys peroxiredoxin [EC:1.11.1.15]	GO:0006954//inflammatory response;GO:0034614//cellular response to reactive oxygen species;GO:0043066//negative regulation of apoptotic process	GO:0004601//peroxidase activity;GO:0043027//cysteine-type endopeptidase inhibitor activity involved in apoptotic process	GO:0005777//peroxisome;GO:0044445//cytosolic part;GO:0005739//mitochondrion
CL6500.Contig5_H1	464	890	107.521	--	--	--	--	--	--	--	--	--	--	--	--	--	--	--	--	--	--	--	--	--	--	-	-	-
CL49248.Contig3_H1	2258	4322	107.296	gi|405963687|gb|EKC29243.1|	75.9	1e-33	Peptidyl-prolyl cis-trans isomerase B [Crassostrea gigas]	--	--	--	--	sp|P24367|PPIB_CHICK	72.4	3e-25	Peptidyl-prolyl cis-trans isomerase B OS=Gallus gallus GN=PPIB PE=2 SV=1	YHR057c	68.9	2e-22	COG0652	Peptidyl-prolyl cis-trans isomerase (rotamase) - cyclophilin family	K03768	7e-26	74.7	spu:575422	peptidyl-prolyl cis-trans isomerase B (cyclophilin B) [EC:5.2.1.8]	-	-	-
Unigene48105_H1	994	1899	107.093	--	--	--	--	--	--	--	--	--	--	--	--	--	--	--	--	--	--	--	--	--	--	-	-	-
CL48895.Contig2_H1	4430	8463	107.088	gi|363894957|gb|AEW42987.1|	62.4	2e-07	putative polyadenylate-binding protein 1 [Haliotis diversicolor]	gi|40353188|emb|AL596386.16|	113	7e-21	Mouse DNA sequence from clone RP23-331I21 on chromosome 11 Contains the 3' end of the Myo15 gene for myosin XV, a novel gene, eleven ubiquitin pseudogenes, four poly A binding protein, cytoplasmic 4 (Pabpc4) pseudogenes and a CpG island, complete sequence	sp|P29341|PABP1_MOUSE	238	8e-140	Polyadenylate-binding protein 1 OS=Mus musculus GN=Pabpc1 PE=1 SV=2	SPAC140.02	42.4	3e-09	COG0724	RNA-binding proteins (RRM domain)	K13126	1e-164	230	isc:IscW_ISCW014211	polyadenylate-binding protein	GO:0006401//RNA catabolic process;GO:0007596//blood coagulation;GO:0006412//translation;GO:0055114//oxidation-reduction process;GO:0006396//RNA processing	GO:0016491//oxidoreductase activity;GO:0017130//poly(C) RNA binding;GO:0005515//protein binding;GO:0008266//poly(U) RNA binding;GO:0000166//nucleotide binding;GO:0008143//poly(A) RNA binding	GO:0005737//cytoplasm;GO:0030529//ribonucleoprotein complex
CL1886.Contig9_H1	1965	3751	107.006	gi|405962997|gb|EKC28611.1|	270.4	2e-70	Cysteine dioxygenase type 1 [Crassostrea gigas]	gi|345483091|ref|XM_001604460.2|	81.8	1e-11	PREDICTED: Nasonia vitripennis cysteine dioxygenase type 1-like (LOC100120916), mRNA	sp|Q6NWZ9|CDO1_DANRE	235	2e-61	Cysteine dioxygenase type 1 OS=Danio rerio GN=cdo1 PE=2 SV=1	--	--	--	--	--	K00456	3e-63	243	xla:398963	cysteine dioxygenase [EC:1.13.11.20]	GO:0007595//lactation;GO:0045471//response to ethanol;GO:0033762//response to glucagon stimulus;GO:0019452//L-cysteine catabolic process to taurine;GO:0051384//response to glucocorticoid stimulus;GO:0051591//response to cAMP;GO:0043200//response to amino acid stimulus	GO:0017172//cysteine dioxygenase activity;GO:0008198//ferrous iron binding	GO:0005829//cytosol;GO:0005886//plasma membrane
CL16043.Contig6_H1	1879	3585	106.951	--	--	--	--	gi|159132361|emb|CU459093.10|	79.8	4e-11	Zebrafish DNA sequence from clone CH73-100L22 in linkage group 11, complete sequence	--	--	--	--	--	--	--	--	--	--	--	--	--	--	-	-	-
CL13382.Contig3_H1	871	1661	106.899	gi|321475655|gb|EFX86617.1|	80.5	1e-13	hypothetical protein DAPPUDRAFT_236511 [Daphnia pulex]	--	--	--	--	sp|Q02817|MUC2_HUMAN	75.1	2e-13	Mucin-2 OS=Homo sapiens GN=MUC2 PE=1 SV=2	YPO2725	53.1	6e-07	COG3501	Uncharacterized protein conserved in bacteria	K10955	4e-12	72.4	hsa:4583	intestinal mucin-2	-	-	-
Unigene29006_H1	277	528	106.85	--	--	--	--	gi|3046272|gb|AC004386.1|AC004386	73.8	3e-10	Homo Sapiens Chromosome X clone bWXD691, complete sequence	--	--	--	--	--	--	--	--	--	--	--	--	--	--	-	-	-
CL14027.Contig1_H1	200	381	106.787	--	--	--	--	--	--	--	--	--	--	--	--	--	--	--	--	--	--	--	--	--	--	-	-	-
CL1297.Contig6_H1	758	1443	106.713	gi|401871112|gb|AFQ23941.1|	58.5	3e-07	peptidoglycan recognition protein S1L [Pomacea canaliculata]	--	--	--	--	--	--	--	--	--	--	--	--	--	--	--	--	--	--	-	-	-
CL24045.Contig1_H1	763	1452	106.675	--	--	--	--	--	--	--	--	--	--	--	--	--	--	--	--	--	--	--	--	--	--	-	-	-
Unigene57576_H1	403	764	106.27	--	--	--	--	--	--	--	--	--	--	--	--	--	--	--	--	--	--	--	--	--	--	-	-	-
CL20552.Contig4_H1	1137	2155	106.245	gi|390344226|ref|XP_799740.3|	110.9	1e-22	PREDICTED: uncharacterized protein LOC575072 isoform 2 [Strongylocentrotus purpuratus] >gi|390344228|ref|XP_003726074.1| PREDICTED: uncharacterized protein LOC575072 isoform 1 [Strongylocentrotus purpuratus]	--	--	--	--	--	--	--	--	--	--	--	--	--	--	--	--	--	--	-	-	-
CL30071.Contig1_H1	652	1233	106.008	--	--	--	--	--	--	--	--	--	--	--	--	--	--	--	--	--	--	--	--	--	--	-	-	-
CL24289.Contig2_H1	1232	2324	105.742	--	--	--	--	--	--	--	--	--	--	--	--	--	--	--	--	--	--	--	--	--	--	-	-	-
Unigene35324_H1	713	1342	105.508	gi|359321890|ref|XP_540775.4|	55.8	1e-06	PREDICTED: uncharacterized protein LOC483654 [Canis lupus familiaris]	--	--	--	--	--	--	--	--	--	--	--	--	--	K10955	2e-06	53.1	acs:100563509	intestinal mucin-2	-	-	-
CL6899.Contig2_H1	1743	3280	105.487	gi|363894955|gb|AEW42986.1|	293.9	1e-77	putative procollagen type VI alpha 4 [Haliotis diversicolor]	gi|195389407|ref|XM_002053333.1|	65.9	5e-07	Drosophila virilis GJ23376 (Dvir\GJ23376), mRNA	sp|Q923P0|COKA1_MOUSE	105	2e-22	Collagen alpha-1(XX) chain OS=Mus musculus GN=Col20a1 PE=2 SV=3	--	--	--	--	--	K06238	2e-24	114	mcc:693357	collagen, type VI, alpha	-	-	-
Unigene42906_H1	250	470	105.385	--	--	--	--	--	--	--	--	--	--	--	--	--	--	--	--	--	--	--	--	--	--	-	-	-
CL3013.Contig11_H1	2307	4335	105.333	gi|49035754|sp|Q9GRJ1.3|CALM_LUMRU	296.6	3e-78	RecName: Full=Calmodulin; Short=CaM >gi|11121264|emb|CAC14791.1| calmodulin [Lumbricus rubellus]	gi|402693480|ref|NM_001046249.2|	523	1e-144	Bos taurus calmodulin 3 (phosphorylase kinase, delta) (CALM3), mRNA	sp|Q9GRJ1|CALM_LUMRU	296	1e-79	Calmodulin OS=Lumbricus rubellus PE=2 SV=3	SPAC3A12.14	229	2e-59	COG5126	Ca2+-binding protein (EF-Hand superfamily)	K02183	2e-78	294	tca:660864	calmodulin	GO:0005513//detection of calcium ion;GO:0051533//positive regulation of NFAT protein import into nucleus;GO:0007052//mitotic spindle organization;GO:0043277//apoptotic cell clearance;GO:0007268//synaptic transmission;GO:0016060//metarhodopsin inactivation;GO:0051726//regulation of cell cycle;GO:0008049//male courtship behavior;GO:0051383//kinetochore organization;GO:0016061//regulation of light-a…	GO:0070855//myosin VI head/neck binding;GO:0004683//calmodulin-dependent protein kinase activity;GO:0005524//ATP binding;GO:0005516//calmodulin binding;GO:0005509//calcium ion binding	GO:0031476//myosin VI complex;GO:0030424//axon;GO:0005886//plasma membrane;GO:0005737//cytoplasm;GO:0000922//spindle pole;GO:0048786//presynaptic active zone;GO:0005875//microtubule associated complex;GO:0045211//postsynaptic membrane;GO:0030425//dendrite;GO:0005954//calcium- and calmodulin-dependent protein kinase complex;GO:0016028//rhabdomere
CL655.Contig6_H1	636	1195	105.325	--	--	--	--	--	--	--	--	--	--	--	--	--	--	--	--	--	--	--	--	--	--	-	-	-
CL4083.Contig3_H1	744	1396	105.18	gi|126697418|gb|ABO26666.1|	128.6	2e-28	heat shock factor binding protein 1 [Haliotis discus discus]	gi|126697417|gb|EF103408.1|	117	7e-23	Haliotis discus discus heat shock factor binding protein 1 mRNA, complete cds	sp|Q5RDI2|HSBP1_PONAB	101	2e-21	Heat shock factor-binding protein 1 OS=Pongo abelii GN=HSBP1 PE=3 SV=1	--	--	--	--	--	--	--	--	--	--	GO:0035220//wing disc development;GO:0006950//response to stress	-	-
CL2899.Contig6_H1	1193	2238	105.158	gi|119112640|ref|XP_317733.3|	123.6	1e-26	AGAP007780-PA [Anopheles gambiae str. PEST] >gi|116123450|gb|EAA12342.3| AGAP007780-PA [Anopheles gambiae str. PEST]	--	--	--	--	sp|Q1HPL8|NDUBA_BOMMO	136	8e-32	NADH dehydrogenase [ubiquinone] 1 beta subcomplex subunit 10 OS=Bombyx mori PE=1 SV=1	--	--	--	--	--	K03966	9e-36	151	aga:AgaP_AGAP007780	NADH dehydrogenase (ubiquinone) 1 beta subcomplex 10 [EC:1.6.5.3 1.6.99.3]	GO:0006120//mitochondrial electron transport, NADH to ubiquinone	GO:0008137//NADH dehydrogenase (ubiquinone) activity	GO:0005747//mitochondrial respiratory chain complex I
CL26935.Contig1_H1	2501	4690	105.119	--	--	--	--	gi|4754809|gb|AF130700.1|AF130700	73.8	3e-09	Felis catus clone Fca698 microsatellite sequence	--	--	--	--	--	--	--	--	--	--	--	--	--	--	-	-	-
CL4175.Contig9_H1	1705	3189	104.846	--	--	--	--	--	--	--	--	--	--	--	--	--	--	--	--	--	--	--	--	--	--	-	-	-
Unigene34266_H1	2145	4008	104.742	--	--	--	--	--	--	--	--	--	--	--	--	--	--	--	--	--	--	--	--	--	--	-	-	-
Unigene19287_H1	609	1135	104.472	gi|346473607|gb|AEO36648.1|	175.6	1e-42	hypothetical protein [Amblyomma maculatum]	gi|327263000|ref|XM_003216262.1|	115	2e-22	PREDICTED: Anolis carolinensis transcription factor BTF3-like, transcript variant 2 (LOC100556760), mRNA	sp|Q5M8V0|BT3L4_XENTR	168	9e-42	Transcription factor BTF3 homolog 4 OS=Xenopus tropicalis GN=btf3l4 PE=2 SV=1	--	--	--	--	--	K01527	2e-43	175	isc:IscW_ISCW006277	nascent polypeptide-associated complex subunit beta	-	-	-
CL38424.Contig1_H1	862	1606	104.438	--	--	--	--	--	--	--	--	--	--	--	--	--	--	--	--	--	--	--	--	--	--	-	-	-
CL6179.Contig1_H1	1441	2682	104.332	gi|119393874|gb|ABL74453.1|	66.2	4e-50	Kazal proteinase inhibitor [Biomphalaria glabrata]	gi|19774335|gb|AC016252.21|	69.9	3e-08	Homo sapiens 3 BAC RP11-461M2 (Roswell Park Cancer Institute Human BAC Library) complete sequence	sp|Q61581|IBP7_MOUSE	78.2	4e-21	Insulin-like growth factor-binding protein 7 OS=Mus musculus GN=Igfbp7 PE=2 SV=3	--	--	--	--	--	K08784	2e-07	58.2	xtr:100488607	HtrA serine peptidase 1 [EC:3.4.21.-]	GO:0009987//cellular process;GO:0050789//regulation of biological process;GO:0009725//response to hormone stimulus	-	GO:0044421//extracellular region part
CL12595.Contig4_H1	833	1548	104.171	gi|62751559|ref|NP_001015738.1|	106.3	1e-21	MGC107908 protein precursor [Xenopus (Silurana) tropicalis] >gi|58477051|gb|AAH89673.1| MGC107908 protein [Xenopus (Silurana) tropicalis]	--	--	--	--	sp|Q9WTS8|FCN1_RAT	97.1	4e-20	Ficolin-1 OS=Rattus norvegicus GN=Fcn1 PE=2 SV=2	--	--	--	--	--	K10104	2e-22	106	xtr:548455	ficolin	-	-	-
CL499.Contig8_H1	1727	3209	104.16	gi|119627579|gb|EAX07174.1|	24.3	6e-09	hCG1793893 [Homo sapiens]	--	--	--	--	sp|Q95JC9|PRP_PIG	97.8	7e-20	Basic proline-rich protein OS=Sus scrofa PE=1 SV=2	XF0818	100	6e-21	COG2730	Endoglucanase	K05740	2e-18	94.7	acs:100562222	diaphanous 1	-	-	-
CL1378.Contig2_H1	2006	3723	104.036	gi|148687613|gb|EDL19560.1|	60.1	4e-07	ubiquitin C, isoform CRA_a [Mus musculus] >gi|148687614|gb|EDL19561.1| ubiquitin C, isoform CRA_a [Mus musculus]	gi|402766019|ref|NM_001131235.2|	202	4e-48	Pongo abelii ubiquitin A-52 residue ribosomal protein fusion product 1 (UBA52), mRNA	sp|P0CG55|UBB_SHEEP	149	2e-35	Polyubiquitin-B OS=Ovis aries GN=UBB PE=2 SV=1	YLL039c	143	1e-33	COG5272	Ubiquitin	K08770	8e-35	149	isc:IscW_ISCW010407	ubiquitin C	GO:0048518;GO:0044267//cellular protein metabolic process;GO:0006915//apoptotic process;GO:0050794//regulation of cellular process	-	GO:0043231//intracellular membrane-bounded organelle;GO:0005737//cytoplasm
CL8678.Contig1_H1	1652	3066	104.036	gi|405951373|gb|EKC19291.1|	141.4	1e-31	UPF0472 protein C16orf72-like protein [Crassostrea gigas]	--	--	--	--	sp|A2BE76|CP072_DANRE	116	2e-25	UPF0472 protein C16orf72 homolog OS=Danio rerio GN=si:dkey-20i6.3 PE=2 SV=1	--	--	--	--	--	--	--	--	--	--	-	-	-
Unigene7609_H1	567	1052	104.005	--	--	--	--	--	--	--	--	--	--	--	--	--	--	--	--	--	--	--	--	--	--	-	-	-
CL14741.Contig2_H1	344	638	103.964	--	--	--	--	--	--	--	--	--	--	--	--	--	--	--	--	--	--	--	--	--	--	-	-	-
CL7634.Contig4_H1	542	1004	103.838	--	--	--	--	--	--	--	--	--	--	--	--	--	--	--	--	--	--	--	--	--	--	-	-	-
CL4175.Contig2_H1	11552	21395	103.819	gi|4519617|dbj|BAA75668.1|	62.8	4e-07	collagen pro alpha-chain [Haliotis discus]	gi|21212885|emb|AL031114.2|	85.7	4e-12	Human DNA sequence from clone RP3-468H17 on chromosome Xq21.3-22.1, complete sequence	sp|P02459|CO2A1_BOVIN	1172	0	Collagen alpha-1(II) chain OS=Bos taurus GN=COL2A1 PE=1 SV=4	Cgl1939	110	7e-23	COG0532	Translation initiation factor 2 (IF-2; GTPase)	K06236	0	1183	phu:Phum_PHUM411770	collagen, type I/II/III/V/XI, alpha	GO:0009987//cellular process;GO:0048705//skeletal system morphogenesis	-	GO:0031012//extracellular matrix
CL34620.Contig3_H1	3847	7120	103.748	gi|405965094|gb|EKC30516.1|	265	2e-68	Chloride intracellular channel exc-4 [Crassostrea gigas]	--	--	--	--	sp|Q8WQA4|EXC4_CAEEL	115	1e-24	Chloride intracellular channel exc-4 OS=Caenorhabditis elegans GN=exc-4 PE=1 SV=2	--	--	--	--	--	K05022	1e-19	100	dre:436834	chloride intracellular channel 2	-	GO:0005488//binding	-
Unigene48135_H1	1045	1932	103.636	gi|209875397|ref|XP_002139141.1|	67	1e-09	hypothetical protein [Cryptosporidium muris RN66] >gi|209554747|gb|EEA04792.1| hypothetical protein CMU_038590 [Cryptosporidium muris RN66]	--	--	--	--	sp|O88799|ZAN_MOUSE	121	2e-27	Zonadhesin OS=Mus musculus GN=Zan PE=2 SV=1	YPO2725	60.5	5e-09	COG3501	Uncharacterized protein conserved in bacteria	K13908	6e-25	115	bta:789503	mucin-5B	-	-	-
CL24235.Contig3_H1	1341	2472	103.334	gi|325297154|ref|NP_001191586.1|	98.2	9e-19	whitnin precursor [Aplysia californica] >gi|56200044|gb|AAV84472.1| whitnin precursor [Aplysia californica]	--	--	--	--	--	--	--	--	--	--	--	--	--	--	--	--	--	--	-	-	-
CL7867.Contig4_H1	531	971	102.505	--	--	--	--	--	--	--	--	--	--	--	--	--	--	--	--	--	--	--	--	--	--	-	-	-
CL45971.Contig1_H1	563	1029	102.454	--	--	--	--	--	--	--	--	--	--	--	--	--	--	--	--	--	--	--	--	--	--	-	-	-
CL2126.Contig4_H1	537	981	102.404	--	--	--	--	--	--	--	--	--	--	--	--	--	--	--	--	--	--	--	--	--	--	-	-	-
Unigene18662_H1	310	565	102.166	gi|391337821|ref|XP_003743263.1|	52.8	5e-06	PREDICTED: uncharacterized protein LOC100904561 [Metaseiulus occidentalis]	--	--	--	--	sp|P25692|KRCL_CHICK	54.7	5e-08	Claw keratin OS=Gallus gallus GN=CKER1 PE=2 SV=2	--	--	--	--	--	K07605	2e-07	54.7	mdo:100009789	type II keratin, basic	-	GO:0005200//structural constituent of cytoskeleton	GO:0005882//intermediate filament
Unigene18958_H1	715	1303	102.155	--	--	--	--	--	--	--	--	--	--	--	--	--	--	--	--	--	--	--	--	--	--	-	-	-
CL3934.Contig1_H1	1529	2785	102.103	gi|356984502|gb|AET43968.1|	161.4	1e-37	microsomal GST1, partial [Reishia clavigera]	gi|206564737|gb|AC217190.3|	77.8	1e-10	Homo sapiens FOSMID clone ABC11-49344100F18 from chromosome 16, complete sequence	sp|P10620|MGST1_HUMAN	89.4	8e-21	Microsomal glutathione S-transferase 1 OS=Homo sapiens GN=MGST1 PE=1 SV=1	--	--	--	--	--	K00799	2e-23	102	dse:Dsec_GM23058	glutathione S-transferase [EC:2.5.1.18]	-	-	-
CL39654.Contig1_H1	240	437	102.069	gi|405952520|gb|EKC20320.1|	64.7	1e-09	Arylsulfatase B [Crassostrea gigas]	--	--	--	--	sp|P33727|ARSB_FELCA	58.5	3e-09	Arylsulfatase B OS=Felis catus GN=ARSB PE=2 SV=1	--	--	--	--	--	K01135	5e-08	56.2	mcc:709136	arylsulfatase B [EC:3.1.6.12]	-	-	-
Unigene7954_H1	989	1791	101.513	gi|135489|sp|P11833.1|TBB_PARLI	676.4	0	RecName: Full=Tubulin beta chain; AltName: Full=Beta-tubulin	gi|371912561|dbj|AK392245.1|	615	1e-172	Sus scrofa mRNA, clone: HTMT10060C07, expressed in hypothalamus	sp|P11833|TBB_PARLI	676	0	Tubulin beta chain OS=Paracentrotus lividus PE=2 SV=1	ECU03g0820i	573	2e-163	COG5023	Tubulin	K07375	0	674	acs:100563375	tubulin beta	GO:0042267//natural killer cell mediated cytotoxicity;GO:0006928//cellular component movement;GO:0006184//GTP catabolic process;GO:0051258//protein polymerization;GO:0007018//microtubule-based movement;GO:0051084//'de novo' posttranslational protein folding;GO:0000086//G2/M transition of mitotic cell cycle	GO:0005198//structural molecule activity;GO:0005525//GTP binding;GO:0042288//MHC class I protein binding;GO:0051082//unfolded protein binding;GO:0003924//GTPase activity	GO:0045298//tubulin complex;GO:0005829//cytosol;GO:0005874//microtubule
Unigene57355_H1	1356	2453	101.405	--	--	--	--	--	--	--	--	--	--	--	--	--	--	--	--	--	--	--	--	--	--	-	-	-
CL22286.Contig2_H1	457	825	101.195	--	--	--	--	gi|27436284|gb|AF445354.1|	297	2e-77	Bithynia tentaculata 12S ribosomal RNA gene, partial sequence; mitochondrial gene for mitochondrial product	--	--	--	--	--	--	--	--	--	--	--	--	--	--	-	-	-
CL12911.Contig1_H1	12211	22035	101.154	gi|405966814|gb|EKC32051.1|	812.8	0	hypothetical protein CGI_10014469 [Crassostrea gigas]	--	--	--	--	sp|Q9U943|APLP_LOCMI	410	4e-113	Apolipophorins OS=Locusta migratoria PE=1 SV=2	mlr2363	67	8e-10	COG0515	Serine/threonine protein kinase	K10955	2e-111	394	hsa:4583	intestinal mucin-2	-	-	-
CL6922.Contig5_H1	746	1346	101.141	gi|291238460|ref|XP_002739143.1|	89.4	1e-16	PREDICTED: hypothetical protein [Saccoglossus kowalevskii]	--	--	--	--	sp|Q9CR55|CP087_MOUSE	89	1e-17	UPF0547 protein C16orf87 homolog OS=Mus musculus PE=2 SV=1	--	--	--	--	--	--	--	--	--	--	-	-	-
Unigene5480_H1	1624	2930	101.135	--	--	--	--	--	--	--	--	--	--	--	--	--	--	--	--	--	--	--	--	--	--	-	-	-
Unigene20829_H1	604	1089	101.068	--	--	--	--	gi|375214341|gb|JN756633.1|	73.8	7e-10	Cyprinus carpio clone 64021 microsatellite sequence	--	--	--	--	--	--	--	--	--	--	--	--	--	--	-	-	-
CL1602.Contig2_H1	1243	2241	101.063	gi|50753469|ref|XP_414001.1|	436.4	1e-120	PREDICTED: DNA-directed RNA polymerase II subunit RPB3 [Gallus gallus]	gi|326927173|ref|XM_003209721.1|	101	7e-18	PREDICTED: Meleagris gallopavo ubiquinone biosynthesis protein COQ9, mitochondrial-like (LOC100541829), mRNA	sp|Q3T0Q3|RPB3_BOVIN	431	1e-120	DNA-directed RNA polymerase II subunit RPB3 OS=Bos taurus GN=POLR2C PE=2 SV=1	YIL021w	217	4e-56	COG0202	DNA-directed RNA polymerase, alpha subunit/40 kD subunit	K03011	2e-121	436	gga:415635	DNA-directed RNA polymerase II subunit RPB3	GO:0006283//transcription-coupled nucleotide-excision repair;GO:0006367//transcription initiation from RNA polymerase II promoter;GO:0050434//positive regulation of viral transcription;GO:0006368//transcription elongation from RNA polymerase II promoter;GO:0006370//7-methylguanosine mRNA capping;GO:0000398//mRNA splicing, via spliceosome	GO:0003899//DNA-directed RNA polymerase activity;GO:0004672//protein kinase activity;GO:0003677//DNA binding;GO:0046983//protein dimerization activity	GO:0005665//DNA-directed RNA polymerase II, core complex;GO:0005737//cytoplasm
CL34950.Contig1_H1	415	748	101.036	--	--	--	--	--	--	--	--	--	--	--	--	--	--	--	--	--	--	--	--	--	--	-	-	-
CL2587.Contig1_H1	2616	4708	100.884	gi|387014748|gb|AFJ49493.1|	256.9	3e-66	Bax inhibitor 1-like [Crotalus adamanteus]	gi|44884877|emb|CR338733.1|	63.9	3e-06	Gallus gallus finished cDNA, clone ChEST446e3	sp|Q0V882|BI1_BOVIN	251	4e-66	Bax inhibitor 1 OS=Bos taurus GN=TMBIM6 PE=2 SV=1	Cj0236c	79	4e-14	COG0670	Integral membrane protein, interacts with FtsH	K06890	3e-13	78.2	mgp:100545971		-	-	-
CL40395.Contig6_H1	1303	2345	100.883	gi|405962682|gb|EKC28333.1|	188.7	5e-46	Calcyclin-binding protein [Crassostrea gigas]	--	--	--	--	sp|Q3T168|CYBP_BOVIN	176	1e-43	Calcyclin-binding protein OS=Bos taurus GN=CACYBP PE=2 SV=1	--	--	--	--	--	K04507	3e-45	183	xla:379906	calcyclin binding protein	GO:0009987//cellular process	-	GO:0005641//nuclear envelope lumen;GO:0005737//cytoplasm
CL37998.Contig1_H1	518	932	100.858	--	--	--	--	--	--	--	--	--	--	--	--	--	--	--	--	--	--	--	--	--	--	-	-	-
CL18974.Contig1_H1	3804	6844	100.854	gi|405977781|gb|EKC42215.1|	235.7	1e-59	hypothetical protein CGI_10028014 [Crassostrea gigas]	gi|328677272|gb|JF784168.1|	79.8	8e-11	Bithynia funiculata RAPD marker BF-KKU genomic sequence	sp|H2A0N4|PIF_PINMG	164	2e-39	Protein PIF OS=Pinctada margaritifera PE=1 SV=1	YPO2725	60.5	2e-08	COG3501	Uncharacterized protein conserved in bacteria	K01330	3e-21	63.2	bta:507706	complement component 1, r subcomponent [EC:3.4.21.41]	-	-	-
CL19104.Contig1_H1	582	1047	100.843	gi|156544806|ref|XP_001606498.1|	109.4	9e-23	PREDICTED: H/ACA ribonucleoprotein complex subunit 3-like [Nasonia vitripennis]	--	--	--	--	sp|Q6DRH5|NOP10_DANRE	104	1e-22	H/ACA ribonucleoprotein complex subunit 3 OS=Danio rerio GN=nop10 PE=3 SV=1	SPAP27G11.13c	91.3	1e-18	COG2260	Predicted Zn-ribbon RNA-binding protein	K11130	1e-23	109	nvi:100122891	H/ACA ribonucleoprotein complex subunit 3	GO:0006364//rRNA processing	GO:0003676//nucleic acid binding	GO:0005730//nucleolus;GO:0030529//ribonucleoprotein complex
Unigene32898_H1	586	1052	100.633	--	--	--	--	--	--	--	--	--	--	--	--	--	--	--	--	--	--	--	--	--	--	-	-	-
Unigene924_H1	446	799	100.423	--	--	--	--	--	--	--	--	--	--	--	--	--	--	--	--	--	--	--	--	--	--	-	-	-
CL22741.Contig2_H1	8582	15353	100.283	gi|256862184|gb|ACV32627.1|	58.5	6e-06	beta-actin [Diabolocatantops pinguis]	gi|60730229|emb|AJ889837.1|	327	5e-85	Ixodes ricinus mRNA for actin (act gene)	sp|P53476|ACT_TOXGO	183	2e-55	Actin OS=Toxoplasma gondii GN=ACT1 PE=3 SV=1	SPBC32H8.12c	137	3e-31	COG5277	Actin and related proteins	K05692	3e-55	202	bfo:BRAFLDRAFT_114535	actin beta/gamma 1	-	-	-
Unigene57240_H1	1309	2338	100.121	gi|50746505|ref|XP_420526.1|	154.5	1e-35	PREDICTED: 15-hydroxyprostaglandin dehydrogenase [NAD+] [Gallus gallus]	--	--	--	--	sp|Q8MJY8|PGDH_MACFA	145	2e-34	15-hydroxyprostaglandin dehydrogenase [NAD(+)] OS=Macaca fascicularis GN=HPGD PE=2 SV=1	TM0325	90.5	6e-18	COG1028	Dehydrogenases with different specificities (related to short-chain alcohol dehydrogenases)	K00069	1e-36	154	gga:422567	15-hydroxyprostaglandin dehydrogenase (NAD) [EC:1.1.1.141]	GO:0009987//cellular process;GO:0008152//metabolic process	GO:0005488//binding;GO:0003824//catalytic activity	-
CL3128.Contig1_H1	888	1584	99.9917	--	--	--	--	--	--	--	--	--	--	--	--	--	--	--	--	--	--	--	--	--	--	-	-	-
CL39923.Contig1_H1	715	1274	99.8816	gi|357621230|gb|EHJ73134.1|	120.9	4e-26	NADH dehydrogenase 1 alpha subcomplex 13 [Danaus plexippus]	--	--	--	--	sp|Q95KV7|NDUAD_BOVIN	89	9e-18	NADH dehydrogenase [ubiquinone] 1 alpha subcomplex subunit 13 OS=Bos taurus GN=NDUFA13 PE=1 SV=3	--	--	--	--	--	K11353	3e-26	119	dvi:Dvir_GJ16359	NADH dehydrogenase (ubiquinone) 1 alpha subcomplex 13 [EC:1.6.5.3 1.6.99.3]	-	-	-
CL2050.Contig1_H1	819	1459	99.8604	--	--	--	--	--	--	--	--	--	--	--	--	--	--	--	--	--	--	--	--	--	--	-	-	-
CL47360.Contig1_H1	681	1206	99.2709	gi|344254902|gb|EGW11006.1|	37.4	6e-07	hypothetical protein I79_007839 [Cricetulus griseus]	gi|37202259|gb|AC122184.4|	71.9	3e-09	Mus musculus BAC clone RP23-16C12 from chromosome 7, complete sequence	sp|Q17FR9|SRRT_AEDAE	36.6	6e-07	Serrate RNA effector molecule homolog OS=Aedes aegypti GN=Ars2 PE=3 SV=1	--	--	--	--	--	K04573	3e-07	41.2	dre:100033387	neurofilament medium polypeptide (neurofilament 3)	-	-	-
CL14224.Contig4_H1	814	1441	99.2342	gi|405958875|gb|EKC24959.1|	191	4e-47	hypothetical protein CGI_10010944 [Crassostrea gigas]	--	--	--	--	--	--	--	--	--	--	--	--	--	--	--	--	--	--	-	-	-
Unigene23205_H1	1183	2094	99.2233	--	--	--	--	gi|111548753|gb|AC163221.5|	91.7	6e-15	Mus musculus chromosome 19, clone RP23-376A6, complete sequence	--	--	--	--	--	--	--	--	--	--	--	--	--	--	-	-	-
CL32998.Contig10_H1	989	1747	99.019	--	--	--	--	--	--	--	--	--	--	--	--	--	--	--	--	--	--	--	--	--	--	-	-	-
CL26298.Contig3_H1	801	1412	98.8153	--	--	--	--	--	--	--	--	--	--	--	--	--	--	--	--	--	--	--	--	--	--	-	-	-
CL9046.Contig4_H1	1959	3448	98.6631	gi|126697310|gb|ABO26612.1|	300.4	2e-79	arylsulfatase [Haliotis discus discus]	gi|403285504|ref|XM_003934014.1|	67.9	2e-07	PREDICTED: Saimiri boliviensis boliviensis arylsulfatase family, member I (ARSI), mRNA	sp|Q8BM89|ARSJ_MOUSE	250	9e-66	Arylsulfatase J OS=Mus musculus GN=Arsj PE=2 SV=1	CC1172	150	6e-36	COG3119	Arylsulfatase A and related enzymes	K01135	6e-72	272	cin:100187202	arylsulfatase B [EC:3.1.6.12]	-	-	-
Unigene13104_H1	958	1686	98.6538	gi|126697308|gb|ABO26611.1|	28.9	9e-19	alpha amylase 2 [Haliotis discus discus]	--	--	--	--	--	--	--	--	--	--	--	--	--	--	--	--	--	--	-	-	-
Unigene22918_H1	512	899	98.4264	--	--	--	--	gi|157170775|emb|CR974470.8|	89.7	1e-14	L.saxatilis DNA sequence from clone CH317-148L22, complete sequence	--	--	--	--	--	--	--	--	--	--	--	--	--	--	-	-	-
Unigene7836_H1	863	1515	98.4065	--	--	--	--	--	--	--	--	--	--	--	--	--	--	--	--	--	--	--	--	--	--	-	-	-
Unigene57691_H1	216	379	98.3575	--	--	--	--	gi|29119880|emb|AL935142.8|	83.8	3e-13	Zebrafish DNA sequence from clone CH211-227M23 in linkage group 8 Contains a CpG island, complete sequence	--	--	--	--	--	--	--	--	--	--	--	--	--	--	-	-	-
CL6905.Contig5_H1	2928	5126	98.1362	gi|306489668|gb|ADM94277.1|	600.1	2e-169	glutamine synthetase [Tegillarca granosa]	gi|57283126|emb|AJ558239.1|	119	7e-23	Crassostrea gigas mRNA for glutamine synthetase	sp|P51121|GLNA_XENLA	550	7e-156	Glutamine synthetase OS=Xenopus laevis GN=glul PE=2 SV=1	YPR035w	432	2e-120	COG0174	Glutamine synthetase	K01915	5e-158	559	bfo:BRAFLDRAFT_124935	glutamine synthetase [EC:6.3.1.2]	GO:0006542//glutamine biosynthetic process	GO:0004356//glutamate-ammonia ligase activity;GO:0004351//glutamate decarboxylase activity;GO:0005524//ATP binding	GO:0005739//mitochondrion
CL23792.Contig5_H1	1520	2660	98.098	gi|195376499|ref|XP_002047034.1|	63.5	1e-30	GJ12150 [Drosophila virilis] >gi|194154192|gb|EDW69376.1| GJ12150 [Drosophila virilis]	gi|76158482|gb|DQ215078.1|	77.8	1e-10	Taeniopygia guttata clone 0058P0004B02 NADH dehydrogenase (ubiquinone) 1 alpha/beta subcomplex 1-like mRNA, complete sequence	sp|Q94519|ACPM_DROME	145	3e-34	Acyl carrier protein, mitochondrial OS=Drosophila melanogaster GN=mtacp1 PE=2 SV=1	YKL192c	72.8	2e-12	COG0236	Acyl carrier protein	K03955	6e-40	166	dvi:Dvir_GJ12150	NADH dehydrogenase (ubiquinone) 1 alpha/beta subcomplex 1 [EC:1.6.5.3 1.6.99.3]	GO:0006633//fatty acid biosynthetic process	GO:0000036//ACP phosphopantetheine attachment site binding involved in fatty acid biosynthetic process;GO:0048037//cofactor binding	-
CL13001.Contig4_H1	3334	5830	98.0223	gi|405970776|gb|EKC35652.1|	235.3	1e-59	Troponin C [Crassostrea gigas]	gi|41470217|gb|AC115766.9|	63.9	4e-06	Mus musculus chromosome 1, clone RP23-82I24, complete sequence	sp|Q9BLG0|TNNC_TODPA	208	7e-53	Troponin C OS=Todarodes pacificus PE=1 SV=3	SPAC3A12.14	116	3e-25	COG5126	Ca2+-binding protein (EF-Hand superfamily)	K02183	2e-28	129	cin:445635	calmodulin	-	GO:0005509//calcium ion binding	-
CL11037.Contig1_H1	1355	2364	97.798	gi|392332089|ref|XP_003752473.1|	25	3e-19	PREDICTED: 60S ribosomal protein L10a-like, partial [Rattus norvegicus]	gi|289919157|gb|GQ122192.1|	83.8	2e-12	Littorina saxatilis ribosomal protein L10a mRNA, partial cds	sp|P53027|RL10A_PIG	106	3e-46	60S ribosomal protein L10a (Fragment) OS=Sus scrofa GN=RPL10A PE=2 SV=3	SPCC1183.08c	115	2e-25	COG0081	Ribosomal protein L1	K02865	1e-42	103	spu:586056	large subunit ribosomal protein L10Ae	GO:0006412//translation;GO:0016032//viral reproduction	-	GO:0005829//cytosol;GO:0005840//ribosome
Unigene12576_H1	3335	5812	97.6904	gi|405968863|gb|EKC33892.1|	218.4	1e-54	Lysosomal-associated transmembrane protein 4A [Crassostrea gigas]	--	--	--	--	sp|Q6P501|LAP4A_RAT	122	7e-27	Lysosomal-associated transmembrane protein 4A OS=Rattus norvegicus GN=Laptm4a PE=2 SV=1	--	--	--	--	--	K12387	3e-29	131	phu:Phum_PHUM012540	lysosomal-associated transmembrane protein	-	-	GO:0044464//cell part
CL2866.Contig9_H1	556	967	97.493	--	--	--	--	--	--	--	--	--	--	--	--	--	--	--	--	--	--	--	--	--	--	-	-	-
Unigene34099_H1	734	1274	97.2961	--	--	--	--	--	--	--	--	--	--	--	--	--	--	--	--	--	--	--	--	--	--	-	-	-
CL13773.Contig3_H1	1270	2204	97.2814	gi|33327731|gb|AAQ09228.1|	103.2	3e-69	QM-like protein [Pinctada fucata] >gi|37723970|gb|AAN85578.1| QM protein [Pinctada fucata]	gi|126341964|ref|XM_001362617.1|	168	4e-38	PREDICTED: Monodelphis domestica 60S ribosomal protein L10-like (LOC100011942), mRNA	sp|Q96L21|RL10L_HUMAN	171	2e-58	60S ribosomal protein L10-like OS=Homo sapiens GN=RPL10L PE=1 SV=3	ECU08g1570	137	3e-45	COG0197	Ribosomal protein L16/L10E	K02866	1e-61	168	spu:767508	large subunit ribosomal protein L10e	-	-	-
Unigene49106_H1	268	465	97.2613	--	--	--	--	--	--	--	--	--	--	--	--	--	--	--	--	--	--	--	--	--	--	-	-	-
CL13431.Contig1_H1	671	1161	96.991	--	--	--	--	--	--	--	--	--	--	--	--	--	--	--	--	--	--	--	--	--	--	-	-	-
CL18190.Contig4_H1	1186	2052	96.9872	gi|302136322|gb|ADK94118.1|	118.2	7e-25	small heat shock protein [Tegillarca granosa]	gi|257209582|emb|FN328857.1|	71.9	6e-09	Schistosoma japonicum isolate Anhui non-coing mRNA clone SJFCE2186.002|FSE001-P00010-F01	sp|Q05713|CRYAB_CHICK	90.5	6e-18	Alpha-crystallin B chain OS=Gallus gallus GN=CRYAB PE=2 SV=2	--	--	--	--	--	K09542	2e-17	90.5	mgp:100548878	crystallin, alpha B	GO:0048519//negative regulation of biological process;GO:0042981//regulation of apoptotic process;GO:0048513//organ development;GO:0006950//response to stress	GO:0042803//protein homodimerization activity	GO:0043231//intracellular membrane-bounded organelle;GO:0044444//cytoplasmic part
CL40647.Contig8_H1	2297	3974	96.9815	gi|405955817|gb|EKC22774.1|	137.1	3e-30	40S ribosomal protein S24 [Crassostrea gigas]	gi|159145783|gb|EU116934.1|	63.9	3e-06	Barentsia benedeni putative ribosomal protein S24 mRNA, complete cds	sp|P62850|RS24_RAT	127	8e-29	40S ribosomal protein S24 OS=Rattus norvegicus GN=Rps24 PE=2 SV=1	SPBC17G9.07	98.2	5e-20	COG2004	Ribosomal protein S24E	K02974	8e-29	129	dpe:Dper_GL10465	small subunit ribosomal protein S24e	GO:0006412//translation;GO:0006364//rRNA processing;GO:0042274//ribosomal small subunit biogenesis	GO:0005488//binding	GO:0005829//cytosol;GO:0015935//small ribosomal subunit;GO:0005811//lipid particle;GO:0005634//nucleus
Unigene478_H1	534	923	96.8908	--	--	--	--	--	--	--	--	--	--	--	--	--	--	--	--	--	--	--	--	--	--	-	-	-
CL15471.Contig3_H1	1010	1745	96.8492	gi|395838293|ref|XP_003792051.1|	79	3e-13	PREDICTED: cofilin-2 [Otolemur garnettii]	gi|281485551|ref|NG_016237.1|	61.9	5e-06	Homo sapiens tumor-associated calcium signal transducer 2 (TACSTD2), RefSeqGene on chromosome 1	sp|Q5G6V9|COF2_PIG	76.6	8e-14	Cofilin-2 OS=Sus scrofa GN=CFL2 PE=2 SV=4	--	--	--	--	--	K05765	9e-14	78.2	acs:100553103	cofilin	GO:0030030//cell projection organization;GO:0045792//negative regulation of cell size;GO:0006606//protein import into nucleus	GO:0003779//actin binding	GO:0030027//lamellipodium;GO:0005737//cytoplasm;GO:0043229//intracellular organelle
CL19940.Contig8_H1	840	1447	96.5631	--	--	--	--	--	--	--	--	--	--	--	--	--	--	--	--	--	--	--	--	--	--	-	-	-
CL23634.Contig3_H1	664	1143	96.4939	--	--	--	--	--	--	--	--	--	--	--	--	--	--	--	--	--	--	--	--	--	--	-	-	-
Unigene58407_H1	667	1144	96.144	gi|195133068|ref|XP_002010961.1|	56.2	1e-06	GI16284 [Drosophila mojavensis] >gi|193906936|gb|EDW05803.1| GI16284 [Drosophila mojavensis]	--	--	--	--	--	--	--	--	--	--	--	--	--	--	--	--	--	--	-	-	-
CL25179.Contig2_H1	502	861	96.1438	--	--	--	--	--	--	--	--	--	--	--	--	--	--	--	--	--	--	--	--	--	--	-	-	-
Unigene52490_H1	898	1540	96.1316	gi|156380637|ref|XP_001631874.1|	119	2e-25	predicted protein [Nematostella vectensis] >gi|156218922|gb|EDO39811.1| predicted protein [Nematostella vectensis]	gi|291190395|ref|NM_001173640.1|	67.9	7e-08	Salmo salar HHIP-like protein 1 (hipl1), mRNA	sp|Q5G269|NETR_PONPY	197	3e-50	Neurotrypsin OS=Pongo pygmaeus GN=PRSS12 PE=3 SV=1	--	--	--	--	--	K13912	5e-53	208	tgu:100226373	deleted in malignant brain tumors 1 protein	-	-	-
CL31896.Contig4_H1	1156	1982	96.1098	--	--	--	--	gi|343478082|gb|JN388233.1|	65.9	4e-07	Clarias macrocephalus microsatellite NCm-D8 sequence	--	--	--	--	--	--	--	--	--	--	--	--	--	--	-	-	-
Unigene23667_H1	394	673	95.7504	gi|405958487|gb|EKC24614.1|	101.7	1e-20	Gem-associated protein 7 [Crassostrea gigas] >gi|405961173|gb|EKC27015.1| Gem-associated protein 7 [Crassostrea gigas]	--	--	--	--	sp|Q9CWY4|GEMI7_MOUSE	61.2	5e-10	Gem-associated protein 7 OS=Mus musculus GN=Gemin7 PE=2 SV=1	--	--	--	--	--	K13135	5e-15	79.7	nvi:100187737	gem associated protein 7	-	-	-
CL3030.Contig8_H1	1335	2276	95.5681	--	--	--	--	gi|46364909|emb|AL844505.1|	65.9	4e-07	Plasmodium falciparum 3D7 chromosome 6	--	--	--	--	--	--	--	--	--	--	--	--	--	--	-	-	-
CL34917.Contig3_H1	2172	3699	95.4655	gi|405963413|gb|EKC28987.1|	75.5	1e-11	Putative ferric-chelate reductase 1 [Crassostrea gigas]	gi|210076579|gb|AC217071.9|	73.8	3e-09	Bos taurus Y Chr BAC CH240-441N1 (Children's Hospital Oakland Research Institute Bovine BAC Library (male)) complete sequence	sp|Q02817|MUC2_HUMAN	57.8	1e-07	Mucin-2 OS=Homo sapiens GN=MUC2 PE=1 SV=2	Rv3876	50.8	9e-06	COG0455	ATPases involved in chromosome partitioning	K10955	5e-07	57.4	hsa:4583	intestinal mucin-2	-	-	-
CL17831.Contig3_H1	2404	4089	95.3465	gi|340386084|ref|XP_003391538.1|	95.5	1e-17	PREDICTED: short-chain collagen C4-like, partial [Amphimedon queenslandica]	gi|325303727|tpg|BK007413.1|	75.8	8e-10	TPA: TPA_inf: Amblyomma variegatum cleft lip and palate associated transmembrane protein 1 mRNA, partial cds	sp|Q14980|NUMA1_HUMAN	63.9	2e-09	Nuclear mitotic apparatus protein 1 OS=Homo sapiens GN=NUMA1 PE=1 SV=2	lin2460	60.5	1e-08	COG1511	Predicted membrane protein	K13999	1e-08	63.2	mmu:216197	cytoskeleton-associated protein 4	-	-	-
CL1493.Contig13_H1	652	1108	95.2608	--	--	--	--	--	--	--	--	--	--	--	--	--	--	--	--	--	--	--	--	--	--	-	-	-
CL48610.Contig9_H1	3602	6120	95.2422	gi|358419251|ref|XP_588646.6|	65.1	2e-08	PREDICTED: deleted in malignant brain tumors 1 protein [Bos taurus]	gi|260830911|ref|XM_002610358.1|	63.9	4e-06	Branchiostoma floridae hypothetical protein, mRNA	sp|Q9UGM3|DMBT1_HUMAN	393	0	Deleted in malignant brain tumors 1 protein OS=Homo sapiens GN=DMBT1 PE=1 SV=2	--	--	--	--	--	K13912	0	398	ptr:466221	deleted in malignant brain tumors 1 protein	GO:0050896//response to stimulus	GO:0005488//binding	GO:0005737//cytoplasm;GO:0016020//membrane
CL17144.Contig4_H1	863	1464	95.0938	gi|195396595|ref|XP_002056916.1|	54.3	8e-06	GJ16630 [Drosophila virilis] >gi|194146683|gb|EDW62402.1| GJ16630 [Drosophila virilis]	--	--	--	--	--	--	--	--	--	--	--	--	--	--	--	--	--	--	-	-	-
CL309.Contig14_H1	1331	2252	94.8445	--	--	--	--	--	--	--	--	--	--	--	--	--	--	--	--	--	--	--	--	--	--	-	-	-
CL14219.Contig2_H1	411	695	94.7905	--	--	--	--	gi|92109855|gb|BT025081.1|	67.9	3e-08	Drosophila melanogaster IP14890 full insert cDNA	--	--	--	--	--	--	--	--	--	--	--	--	--	--	-	-	-
CL1075.Contig2_H1	604	1021	94.7569	gi|159145714|gb|ABW90394.1|	52.4	2e-27	putative ribosomal protein L17 [Barentsia elongata]	gi|37654715|gb|AY278946.1|	65.9	2e-07	Branchiostoma belcheri tsingtaunese ribosomal protein L17 mRNA, complete cds	sp|Q5UAS2|RL17_BOMMO	83.2	5e-24	60S ribosomal protein L17 OS=Bombyx mori GN=RpL17 PE=2 SV=1	YKL180w	64.7	1e-10	COG0091	Ribosomal protein L22	K02880	2e-27	93.6	bfo:BRAFLDRAFT_124327	large subunit ribosomal protein L17e	-	-	GO:0005840//ribosome
CL34026.Contig3_H1	1473	2482	94.4541	gi|186396|gb|AAA59163.1|	73.2	3e-11	mucin, partial [Homo sapiens]	--	--	--	--	sp|Q02817|MUC2_HUMAN	87.8	6e-17	Mucin-2 OS=Homo sapiens GN=MUC2 PE=1 SV=2	--	--	--	--	--	K10955	7e-14	79.3	hsa:4583	intestinal mucin-2	-	-	-
CL20198.Contig5_H1	826	1390	94.3315	--	--	--	--	--	--	--	--	--	--	--	--	--	--	--	--	--	--	--	--	--	--	-	-	-
Unigene4475_H1	705	1186	94.3013	--	--	--	--	--	--	--	--	--	--	--	--	--	--	--	--	--	--	--	--	--	--	-	-	-
Unigene57048_H1	1337	2247	94.2093	--	--	--	--	--	--	--	--	--	--	--	--	--	--	--	--	--	--	--	--	--	--	-	-	-
Unigene33178_H1	407	684	94.2071	gi|158187844|gb|ABW23211.1|	36.2	5e-29	ribosomal protein rps21 [Eurythoe complanata]	gi|47939443|gb|BC071475.1|	85.7	1e-13	Danio rerio ribosomal protein S21, mRNA (cDNA clone MGC:86816 IMAGE:6901503), complete cds	sp|P63221|RS21_PIG	112	4e-29	40S ribosomal protein S21 OS=Sus scrofa GN=RPS21 PE=3 SV=1	--	--	--	--	--	K02971	3e-29	114	oaa:100080439	small subunit ribosomal protein S21e	GO:0019083//viral transcription;GO:0031018//endocrine pancreas development;GO:0000461//endonucleolytic cleavage to generate mature 3'-end of SSU-rRNA from (SSU-rRNA, 5.8S rRNA, LSU-rRNA);GO:0006414//translational elongation;GO:0006415//translational termination;GO:0000447//endonucleolytic cleavage in ITS1 to separate SSU-rRNA from 5.8S rRNA and LSU-rRNA from tricistronic rRNA transcript (SSU-rRNA…	GO:0047485//protein N-terminus binding;GO:0003735//structural constituent of ribosome;GO:0043022//ribosome binding	GO:0022627//cytosolic small ribosomal subunit
Unigene11948_H1	1194	2006	94.1778	gi|405975056|gb|EKC39652.1|	129.4	0	Myosin heavy chain, striated muscle [Crassostrea gigas]	gi|4249741|gb|AF118825.1|AF118825	674	0	Ilyanassa obsoleta myosin II heavy chain mRNA, partial cds	sp|P24733|MYS_AEQIR	526	0	Myosin heavy chain, striated muscle OS=Aequipecten irradians PE=1 SV=1	SPCC645.05c	325	3e-101	COG5022	Myosin heavy chain	K10352	2e-168	497	smm:Smp_085540.6	myosin heavy chain	-	GO:0003779//actin binding;GO:0005524//ATP binding;GO:0003774//motor activity;GO:0005516//calmodulin binding	GO:0032982//myosin filament;GO:0030016//myofibril
CL45629.Contig2_H1	839	1409	94.1393	gi|71726733|gb|AAZ39530.1|	163.7	8e-39	ribosomal protein P1 [Biomphalaria glabrata]	gi|147905579|ref|NM_001095972.1|	79.8	2e-11	Xenopus laevis uncharacterized protein MGC114621 (MGC114621), mRNA	sp|P08570|RLA1_DROME	149	6e-36	60S acidic ribosomal protein P1 OS=Drosophila melanogaster GN=RpLP1 PE=1 SV=2	SPBC3B9.13c	116	4e-26	COG2058	Ribosomal protein L12E/L44/L45/RPP1/RPP2	K02942	9e-38	157	dwi:Dwil_GK24637	large subunit ribosomal protein LP1	GO:0006414//translational elongation	GO:0003735//structural constituent of ribosome	GO:0005840//ribosome
CL14769.Contig1_H1	1392	2337	94.1112	gi|405964866|gb|EKC30308.1|	403.3	1e-110	KRR1 small subunit processome component-like protein [Crassostrea gigas]	gi|195437491|ref|XM_002066638.1|	67.9	1e-07	Drosophila willistoni GK24616 (Dwil\GK24616), mRNA	sp|Q3B7L9|KRR1_BOVIN	392	8e-109	KRR1 small subunit processome component homolog OS=Bos taurus GN=KRR1 PE=2 SV=2	SPBC25B2.05	360	4e-99	COG1094	Predicted RNA-binding protein (contains KH domains)	K06961	8e-110	397	bfo:BRAFLDRAFT_124941	ribosomal RNA assembly protein	GO:0042254//ribosome biogenesis	GO:0003723//RNA binding	GO:0005634//nucleus
CL20455.Contig2_H1	869	1456	93.9212	gi|349802627|gb|AEQ16786.1|	64.3	7e-09	putative ribosomal protein s5 [Pipa carvalhoi]	gi|296234783|ref|XM_002762560.1|	222	2e-54	PREDICTED: Callithrix jacchus 40S ribosomal protein S5-like (LOC100393284), mRNA	sp|P46782|RS5_HUMAN	161	4e-59	40S ribosomal protein S5 OS=Homo sapiens GN=RPS5 PE=1 SV=4	YJR123w	129	1e-48	COG0049	Ribosomal protein S7	K02989	1e-58	161	acs:100565036	small subunit ribosomal protein S5e	GO:0009792//embryo development ending in birth or egg hatching;GO:0002119//nematode larval development;GO:0000003//reproduction;GO:0008340//determination of adult lifespan;GO:0040007//growth;GO:0006412//translation	GO:0003735//structural constituent of ribosome;GO:0003723//RNA binding;GO:0005515//protein binding	GO:0015935//small ribosomal subunit
Unigene4981_H1	674	1129	93.8979	--	--	--	--	gi|193807845|emb|AM910987.1|	73.8	8e-10	Plasmodium knowlesi strain H chromosome 5, complete genome	--	--	--	--	--	--	--	--	--	--	--	--	--	--	-	-	-
Unigene58195_H1	245	410	93.808	gi|8132343|gb|AAF73255.1|AF156708_1	128.3	9e-29	alcohol dehydrogenase class 3 [Branchiostoma lanceolatum]	gi|402170436|gb|JX239771.1|	71.9	1e-09	Nucella lapillus Adh3 mRNA, partial cds	sp|P79896|ADHX_SPAAU	120	9e-28	Alcohol dehydrogenase class-3 OS=Sparus aurata PE=2 SV=1	SPCC13B11.04c	114	4e-26	COG1062	Zn-dependent alcohol dehydrogenases, class III	K00121	5e-27	119	mdo:100618327	S-(hydroxymethyl)glutathione dehydrogenase / alcohol dehydrogenase [EC:1.1.1.284 1.1.1.1]	GO:0006069//ethanol oxidation	GO:0051903//S-(hydroxymethyl)glutathione dehydrogenase activity;GO:0008270//zinc ion binding;GO:0004022//alcohol dehydrogenase (NAD) activity	GO:0005737//cytoplasm
CL12065.Contig7_H1	1620	2710	93.7726	gi|340714648|ref|XP_003395838.1|	736.5	0	PREDICTED: eukaryotic initiation factor 4A-III-like [Bombus terrestris] >gi|350410965|ref|XP_003489194.1| PREDICTED: eukaryotic initiation factor 4A-III-like [Bombus impatiens] >gi|383854330|ref|XP_003702674.1| PREDICTED: eukaryotic initiation factor 4A-III-like [Megachile rotundata]	gi|213511115|ref|NM_001140958.1|	468	1e-128	Salmo salar Eukaryotic initiation factor 4A-III (if4a3), mRNA	sp|Q3B8Q2|IF4A3_RAT	732	0	Eukaryotic initiation factor 4A-III OS=Rattus norvegicus GN=Eif4a3 PE=1 SV=1	SPAC1F5.10	647	0	COG0513	Superfamily II DNA and RNA helicases	K13025	0	736	ame:409866	ATP-dependent RNA helicase [EC:3.6.4.13]	GO:0000184//nuclear-transcribed mRNA catabolic process, nonsense-mediated decay;GO:0017148//negative regulation of translation;GO:0051028//mRNA transport;GO:0045727//positive regulation of translation;GO:0000398//mRNA splicing, via spliceosome;GO:0006364//rRNA processing	GO:0005515//protein binding;GO:0008143//poly(A) RNA binding;GO:0004004//ATP-dependent RNA helicase activity;GO:0005524//ATP binding	GO:0016607//nuclear speck;GO:0005737//cytoplasm;GO:0071013//catalytic step 2 spliceosome
Unigene7873_H1	928	1552	93.7488	gi|108878112|gb|EAT42337.1|	106.3	2e-21	AAEL006118-PA [Aedes aegypti]	--	--	--	--	sp|Q9VE04|RM55_DROME	94	4e-19	39S ribosomal protein L55, mitochondrial OS=Drosophila melanogaster GN=mRpL55 PE=1 SV=1	--	--	--	--	--	--	--	--	--	--	GO:0006412//translation	GO:0003729//mRNA binding;GO:0003700//sequence-specific DNA binding transcription factor activity;GO:0003735//structural constituent of ribosome	GO:0005730//nucleolus;GO:0005762//mitochondrial large ribosomal subunit
Unigene31651_H1	321	536	93.6013	--	--	--	--	gi|346707743|dbj|AK378035.1|	65.9	9e-08	Bombyx mori mRNA, clone: ffbm33I05	--	--	--	--	--	--	--	--	--	--	--	--	--	--	-	-	-
CL20850.Contig10_H1	3489	5814	93.4106	gi|189067259|dbj|BAG36969.1|	92.4	7e-89	unnamed protein product [Homo sapiens]	--	--	--	--	sp|Q9NZK5|CECR1_HUMAN	174	3e-90	Adenosine deaminase CECR1 OS=Homo sapiens GN=CECR1 PE=1 SV=2	--	--	--	--	--	K13697	2e-76	161	ame:413594	abhydrolase domain-containing protein 2	GO:0006154//adenosine catabolic process	GO:0004000//adenosine deaminase activity;GO:0008270//zinc ion binding;GO:0043394//proteoglycan binding;GO:0031685//adenosine receptor binding;GO:0042803//protein homodimerization activity	GO:0005615//extracellular space;GO:0005794//Golgi apparatus
CL22341.Contig1_H1	1271	2113	93.1914	gi|405969065|gb|EKC34075.1|	398.7	3e-109	Splicing factor U2AF 26 kDa subunit [Crassostrea gigas]	gi|390478245|ref|XM_002761458.2|	178	4e-41	PREDICTED: Callithrix jacchus U2 small nuclear RNA auxiliary factor 1 (U2AF1), mRNA	sp|A1A4K8|U2AF1_BOVIN	379	6e-105	Splicing factor U2AF 35 kDa subunit OS=Bos taurus GN=U2AF1 PE=2 SV=1	--	--	--	--	--	K12836	5e-108	391	tgu:100190246	splicing factor U2AF 35 kDa subunit	GO:0006369//termination of RNA polymerase II transcription;GO:0031124//mRNA 3'-end processing;GO:0000398//mRNA splicing, via spliceosome;GO:0006406//mRNA export from nucleus	GO:0003723//RNA binding;GO:0008270//zinc ion binding;GO:0050733//RS domain binding;GO:0000166//nucleotide binding	GO:0015030//Cajal body;GO:0016607//nuclear speck;GO:0071013//catalytic step 2 spliceosome
Unigene72615_H1	379	630	93.1801	gi|404435710|gb|AFR69201.1|	97.1	2e-19	myosin essential light chain [Hyriopsis cumingii] >gi|406654475|gb|AFS49711.1| myosin essential light chain [Hyriopsis cumingii]	--	--	--	--	sp|P05945|MLE_TODPA	85.1	3e-17	Myosin catalytic light chain LC-1, mantle muscle OS=Todarodes pacificus PE=1 SV=2	--	--	--	--	--	K01376	1e-08	58.5	dpo:Dpse_GA18996	[EC:3.4.22.-]	-	-	-
CL8535.Contig3_H1	887	1474	93.1528	gi|148229204|ref|NP_001088694.1|	221.5	3e-56	uncharacterized protein C1orf50 homolog [Xenopus laevis] >gi|82179691|sp|Q5PQ76.1|CA050_XENLA RecName: Full=Uncharacterized protein C1orf50 homolog >gi|56269118|gb|AAH87331.1| LOC495958 protein [Xenopus laevis]	--	--	--	--	sp|Q5PQ76|CA050_XENLA	221	2e-57	Uncharacterized protein C1orf50 homolog OS=Xenopus laevis PE=2 SV=1	--	--	--	--	--	--	--	--	--	--	-	-	-
CL31201.Contig3_H1	1965	3263	93.0843	gi|13562102|ref|NP_112152.1|	91.3	1e-16	proline-rich transmembrane protein 1 [Mus musculus] >gi|23821865|sp|O35449.1|PRRT1_MOUSE RecName: Full=Proline-rich transmembrane protein 1; AltName: Full=Dispanin subfamily D member 1; Short=DSPD1; AltName: Full=Synapse differentiation-induced protein 4 >gi|123233809|emb|CAM18617.1| proline-rich transmembrane protein 1 [Mus musculus] >gi|148694836|gb|EDL26783.1| proline-rich transmembrane protei…	gi|6624738|emb|AL049553.20|	73.8	2e-09	Human DNA sequence from clone RP3-402N21 on chromosome 6p21.1-21.31 Contains the MDGA1 gene for MAM domain containing glycosylphosphatidylinositol anchor 1, the gene for a novel protein and four CpG islands, complete sequence	sp|O35449|PRRT1_MOUSE	91.3	7e-18	Proline-rich transmembrane protein 1 OS=Mus musculus GN=Prrt1 PE=2 SV=1	Rv1266c	53.9	1e-06	COG0515	Serine/threonine protein kinase	K10955	5e-08	60.5	hsa:4583	intestinal mucin-2	-	-	-
Unigene39954_H1	218	362	93.0838	--	--	--	--	--	--	--	--	--	--	--	--	--	--	--	--	--	--	--	--	--	--	-	-	-
Unigene11924_H1	485	804	92.9258	--	--	--	--	gi|388451662|emb|FO203420.4|	75.8	2e-10	Pig DNA sequence from clone CH242-153G11 on chromosome X, complete sequence	--	--	--	--	--	--	--	--	--	--	--	--	--	--	-	-	-
CL1633.Contig3_H1	423	701	92.8965	--	--	--	--	--	--	--	--	--	--	--	--	--	--	--	--	--	--	--	--	--	--	-	-	-
CL13382.Contig4_H1	834	1382	92.8889	gi|116284392|ref|NP_002448.2|	58.5	4e-07	mucin-2 precursor [Homo sapiens]	--	--	--	--	sp|Q02817|MUC2_HUMAN	63.2	7e-10	Mucin-2 OS=Homo sapiens GN=MUC2 PE=1 SV=2	YDL140c	50.1	5e-06	COG0086	DNA-directed RNA polymerase, beta' subunit/160 kD subunit	K10955	2e-10	67	hsa:4583	intestinal mucin-2	-	-	-
CL24148.Contig4_H1	1309	2169	92.8842	gi|241997552|ref|XP_002433425.1|	340.5	1e-91	RNA recognition motif-containing protein [Ixodes scapularis] >gi|215490848|gb|EEC00489.1| RNA recognition motif-containing protein [Ixodes scapularis]	gi|326924374|ref|XR_118302.1|	91.7	7e-15	PREDICTED: Meleagris gallopavo cleavage stimulation factor subunit 2-like (LOC100538844), miscRNA	sp|Q8BIQ5|CSTF2_MOUSE	295	2e-79	Cleavage stimulation factor subunit 2 OS=Mus musculus GN=Cstf2 PE=1 SV=2	HP0827	84.3	4e-16	COG0724	RNA-binding proteins (RRM domain)	K14407	1e-92	340	isc:IscW_ISCW015573	cleavage stimulation factor subunit 2	-	-	-
CL49330.Contig4_H1	999	1655	92.8655	gi|260793769|ref|XP_002591883.1|	86.7	1e-15	hypothetical protein BRAFLDRAFT_125525 [Branchiostoma floridae] >gi|229277095|gb|EEN47894.1| hypothetical protein BRAFLDRAFT_125525 [Branchiostoma floridae]	--	--	--	--	sp|Q3MHW7|TMM97_BOVIN	84.3	4e-16	Transmembrane protein 97 OS=Bos taurus GN=TMEM97 PE=2 SV=1	--	--	--	--	--	K10955	1e-06	54.7	tgu:100220116	intestinal mucin-2	-	-	GO:0043231//intracellular membrane-bounded organelle;GO:0016020//membrane
CL45621.Contig1_H1	2352	3893	92.7831	gi|405961668|gb|EKC27433.1|	32.3	1e-06	Putative splicing factor, arginine/serine-rich 7 [Crassostrea gigas]	--	--	--	--	sp|O01159|RSP7_CAEEL	247	7e-65	Probable splicing factor, arginine/serine-rich 7 OS=Caenorhabditis elegans GN=rsp-7 PE=2 SV=3	SPAC140.02	54.7	7e-07	COG0724	RNA-binding proteins (RRM domain)	K13165	9e-92	338	ame:551186	splicing factor, arginine/serine-rich 12	-	-	-
Unigene58501_H1	243	402	92.7346	gi|383863235|ref|XP_003707087.1|	52	9e-06	PREDICTED: protein FAM13B-like [Megachile rotundata]	gi|209887071|gb|FJ262371.1|	87.7	2e-14	Mizuhopecten yessoensis clone HLJX-110 microsatellite sequence	sp|Q5RHD1|KDM7A_DANRE	49.7	1e-06	Lysine-specific demethylase 7A OS=Danio rerio GN=jhdm1da PE=2 SV=2	--	--	--	--	--	K11445	5e-06	49.7	dre:321248	JmjC domain-containing histone demethylation protein 1D/E/F	-	-	-
Unigene58360_H1	344	569	92.7205	gi|198469559|ref|XP_002134347.1|	63.5	3e-09	GA24985 [Drosophila pseudoobscura pseudoobscura] >gi|198146928|gb|EDY72974.1| GA24985 [Drosophila pseudoobscura pseudoobscura]	gi|160334111|gb|AC200446.4|	75.8	1e-10	MACACA MULATTA BAC clone CH250-410C4 from chromosome 10, complete sequence	sp|O08677|KNG1_MOUSE	62	3e-10	Kininogen-1 OS=Mus musculus GN=Kng1 PE=1 SV=1	CC0303	48.1	4e-06	COG1230	Co/Zn/Cd efflux system component	K03898	1e-09	62	mmu:16644	kininogen	GO:0009611//response to wounding;GO:0043086//negative regulation of catalytic activity;GO:0042127//regulation of cell proliferation;GO:0065008;GO:0048583;GO:0052547//regulation of peptidase activity;GO:0048522//positive regulation of cellular process;GO:0048523//negative regulation of cellular process;GO:0032501//multicellular organismal process	GO:0005488//binding	GO:0044464//cell part
CL18683.Contig1_H1	1539	2543	92.6253	--	--	--	--	--	--	--	--	--	--	--	--	--	--	--	--	--	--	--	--	--	--	-	-	-
Unigene75994_H1	253	418	92.6142	--	--	--	--	--	--	--	--	--	--	--	--	--	--	--	--	--	--	--	--	--	--	-	-	-
CL29733.Contig10_H1	977	1614	92.6042	gi|291241373|ref|XP_002740587.1|	237.3	8e-61	PREDICTED: COP9 constitutive photomorphogenic homolog subunit 7B-like [Saccoglossus kowalevskii]	gi|170039406|ref|XM_001847474.1|	75.8	3e-10	Culex quinquefasciatus cop9 complex subunit 7a, mRNA	sp|Q5R762|CSN7A_PONAB	214	2e-55	COP9 signalosome complex subunit 7a OS=Pongo abelii GN=COPS7A PE=2 SV=1	--	--	--	--	--	K12180	3e-61	235	bfo:BRAFLDRAFT_91568	COP9 signalosome complex subunit 7	-	-	-
CL39951.Contig1_H1	554	914	92.4822	--	--	--	--	--	--	--	--	--	--	--	--	--	--	--	--	--	--	--	--	--	--	-	-	-
CL34294.Contig3_H1	504	831	92.4256	--	--	--	--	gi|354792478|gb|JN956979.1|	63.9	6e-07	Mus musculus targeted non-conditional, lacZ-tagged mutant allele Stra6:tm1e(EUCOMM)Wtsi; transgenic	--	--	--	--	--	--	--	--	--	--	--	--	--	--	-	-	-
Unigene6636_H1	302	497	92.2511	--	--	--	--	--	--	--	--	--	--	--	--	--	--	--	--	--	--	--	--	--	--	-	-	-
CL5630.Contig9_H1	1459	2401	92.2484	gi|405971508|gb|EKC36343.1|	186.4	2e-45	Putative succinate dehydrogenase [ubiquinone] cytochrome b small subunit, mitochondrial [Crassostrea gigas]	gi|346715033|dbj|AK383208.1|	63.9	2e-06	Bombyx mori mRNA, clone: fmxg12P20	sp|Q5ZIS0|DHSD_CHICK	90.1	1e-17	Succinate dehydrogenase [ubiquinone] cytochrome b small subunit, mitochondrial OS=Gallus gallus GN=SDHD PE=1 SV=1	--	--	--	--	--	K00237	2e-22	107	bfo:BRAFLDRAFT_274889	succinate dehydrogenase (ubiquinone) membrane anchor subunit	-	GO:0046872//metal ion binding	GO:0005740//mitochondrial envelope;GO:0016020//membrane
CL36650.Contig1_H1	378	622	92.2403	--	--	--	--	--	--	--	--	--	--	--	--	--	--	--	--	--	--	--	--	--	--	-	-	-
CL40616.Contig4_H1	1224	2012	92.1443	--	--	--	--	--	--	--	--	--	--	--	--	--	--	--	--	--	--	--	--	--	--	-	-	-
CL12429.Contig1_H1	272	447	92.1214	--	--	--	--	--	--	--	--	--	--	--	--	--	--	--	--	--	--	--	--	--	--	-	-	-
CL47090.Contig1_H1	600	985	92.0252	--	--	--	--	--	--	--	--	--	--	--	--	--	--	--	--	--	--	--	--	--	--	-	-	-
CL13107.Contig2_H1	2926	4802	91.9962	--	--	--	--	--	--	--	--	--	--	--	--	--	--	--	--	--	--	--	--	--	--	-	-	-
CL38555.Contig1_H1	1545	2535	91.9753	--	--	--	--	--	--	--	--	--	--	--	--	--	--	--	--	--	--	--	--	--	--	-	-	-
CL22741.Contig18_H1	5266	8626	91.8228	gi|281201373|gb|EFA75585.1|	67	1e-08	hypothetical protein PPL_11090 [Polysphondylium pallidum PN500]	gi|4587216|dbj|AB021650.1|	230	5e-56	Coryphaenoides acrolepis mRNA for skeletal alpha-actin type-2, complete cds	sp|P29751|ACTB_RABIT	134	2e-30	Actin, cytoplasmic 1 OS=Oryctolagus cuniculus GN=ACTB PE=2 SV=1	SPBC32H8.12c	130	2e-29	COG5277	Actin and related proteins	K05692	1e-29	134	cfa:442937	actin beta/gamma 1	-	GO:0005524//ATP binding	GO:0005856//cytoskeleton;GO:0005737//cytoplasm
CL11747.Contig3_H1	1837	3003	91.6364	gi|242011377|ref|XP_002426427.1|	38.5	7e-09	myophilin, putative [Pediculus humanus corporis] >gi|212510532|gb|EEB13689.1| myophilin, putative [Pediculus humanus corporis]	gi|29336199|gb|AC123908.3|	67.9	1e-07	Homo sapiens chromosome 16 clone CTD-2542L18, complete sequence	--	--	--	--	--	--	--	--	--	--	--	--	--	--	-	-	-
CL3589.Contig1_H1	5730	9361	91.5777	gi|189242045|ref|XP_968176.2|	81.3	6e-13	PREDICTED: similar to collagen alpha chain, anopheles [Tribolium castaneum]	--	--	--	--	sp|P12107|COBA1_HUMAN	1132	0	Collagen alpha-1(XI) chain OS=Homo sapiens GN=COL11A1 PE=1 SV=4	Cgl1939	95.1	1e-18	COG0532	Translation initiation factor 2 (IF-2; GTPase)	K06236	0	1226	tca:656558	collagen, type I/II/III/V/XI, alpha	GO:0009987//cellular process;GO:0009887//organ morphogenesis	GO:0005488//binding	GO:0005583//fibrillar collagen
CL7598.Contig3_H1	1485	2426	91.577	--	--	--	--	--	--	--	--	--	--	--	--	--	--	--	--	--	--	--	--	--	--	-	-	-
Unigene15672_H1	560	914	91.4914	--	--	--	--	--	--	--	--	--	--	--	--	--	--	--	--	--	--	--	--	--	--	-	-	-
CL11930.Contig1_H1	1262	2057	91.3686	--	--	--	--	--	--	--	--	sp|Q68DA7|FMN1_HUMAN	35.8	9e-06	Formin-1 OS=Homo sapiens GN=FMN1 PE=1 SV=3	--	--	--	--	--	--	--	--	--	--	-	-	-
CL25072.Contig3_H1	1289	2101	91.3682	--	--	--	--	--	--	--	--	--	--	--	--	--	--	--	--	--	--	--	--	--	--	-	-	-
CL34581.Contig1_H1	1468	2390	91.2628	--	--	--	--	--	--	--	--	--	--	--	--	--	--	--	--	--	--	--	--	--	--	-	-	-
CL7627.Contig16_H1	1429	2326	91.243	gi|307209190|gb|EFN86301.1|	130.2	2e-28	hypothetical protein EAI_03498 [Harpegnathos saltator]	gi|78190331|gb|AC154844.2|	65.9	4e-07	Mus musculus BAC clone RP23-46K13 from chromosome 16, complete sequence	sp|Q95JC9|PRP_PIG	127	6e-29	Basic proline-rich protein OS=Sus scrofa PE=1 SV=2	XF0818	96.7	9e-20	COG2730	Endoglucanase	K05747	1e-21	105	dre:100009637	Wiskott-Aldrich syndrome protein	-	-	-
CL3338.Contig1_H1	2193	3566	91.1517	--	--	--	--	--	--	--	--	--	--	--	--	--	--	--	--	--	--	--	--	--	--	-	-	-
CL12677.Contig1_H1	1503	2439	90.9651	gi|405964054|gb|EKC29576.1|	489.6	1e-136	NADH-cytochrome b5 reductase 2 [Crassostrea gigas]	gi|397467001|ref|XM_003805175.1|	67.9	1e-07	PREDICTED: Pan paniscus NADH-cytochrome b5 reductase 3-like (LOC100982559), mRNA	sp|Q5PQA4|NB5R2_XENLA	428	1e-119	NADH-cytochrome b5 reductase 2 OS=Xenopus laevis GN=cyb5r2 PE=2 SV=1	SPCC970.03	192	1e-48	COG0543	2-polyprenylphenol hydroxylase and related flavodoxin oxidoreductases	K00326	1e-127	457	bfo:BRAFLDRAFT_120433	cytochrome-b5 reductase [EC:1.6.2.2]	GO:0055114//oxidation-reduction process;GO:0016126//sterol biosynthetic process	GO:0004128//cytochrome-b5 reductase activity	GO:0016021//integral to membrane
CL43380.Contig1_H1	686	1110	90.7028	--	--	--	--	--	--	--	--	--	--	--	--	--	--	--	--	--	--	--	--	--	--	-	-	-
CL48396.Contig1_H1	1289	2085	90.6724	gi|405969310|gb|EKC34287.1|	269.2	2e-70	Transmembrane protein 50B [Crassostrea gigas]	--	--	--	--	sp|Q5R4C3|TM50B_PONAB	236	6e-62	Transmembrane protein 50B OS=Pongo abelii GN=TMEM50B PE=2 SV=1	--	--	--	--	--	--	--	--	--	--	-	-	GO:0016021//integral to membrane;GO:0005783//endoplasmic reticulum;GO:0005886//plasma membrane
Unigene31903_H1	250	404	90.5865	--	--	--	--	gi|63851175|emb|CR450800.9|	63.9	3e-07	Zebrafish DNA sequence from clone DKEY-83F4 in linkage group 8 Contains the 5' end of the gene for a novel protein similar to vertebrate DAB2 interacting protein (DAB2IP) and two CpG islands, complete sequence	--	--	--	--	--	--	--	--	--	--	--	--	--	--	-	-	-
CL33770.Contig2_H1	479	774	90.579	--	--	--	--	--	--	--	--	--	--	--	--	--	--	--	--	--	--	--	--	--	--	-	-	-
CL12116.Contig4_H1	1563	2523	90.4857	--	--	--	--	--	--	--	--	--	--	--	--	--	--	--	--	--	--	--	--	--	--	-	-	-
CL7185.Contig2_H1	793	1278	90.3399	gi|405964663|gb|EKC30120.1|	174.5	4e-42	Transcription initiation factor IIA subunit 2 [Crassostrea gigas]	--	--	--	--	sp|B7Q1Q9|T2AG_IXOSC	167	2e-41	Transcription initiation factor IIA subunit 2 OS=Ixodes scapularis GN=IscW_ISCW010050 PE=3 SV=1	SPCC553.11c	104	1e-22	COG5123	Transcription initiation factor IIA, gamma subunit	K03123	2e-41	169	tca:659400	transcription initiation factor TFIIA small subunit	GO:0006367//transcription initiation from RNA polymerase II promoter	-	GO:0005672//transcription factor TFIIA complex
Unigene22806_H1	2657	4279	90.2761	gi|126697470|gb|ABO26692.1|	63.9	4e-08	sulfatase 1A precursor [Haliotis discus discus]	--	--	--	--	sp|P33727|ARSB_FELCA	86.7	1e-43	Arylsulfatase B OS=Felis catus GN=ARSB PE=2 SV=1	CC1172	78.2	3e-17	COG3119	Arylsulfatase A and related enzymes	K01135	3e-44	91.7	tgu:100228383	arylsulfatase B [EC:3.1.6.12]	-	-	-
Unigene40505_H1	654	1049	89.9124	gi|340385499|ref|XP_003391247.1|	128.6	1e-28	PREDICTED: hypothetical protein LOC100634711 [Amphimedon queenslandica]	--	--	--	--	sp|Q99572|P2RX7_HUMAN	54.7	2e-07	P2X purinoceptor 7 OS=Homo sapiens GN=P2RX7 PE=1 SV=4	--	--	--	--	--	K05220	1e-07	56.6	cfa:448778	purinergic receptor P2X, ligand-gated ion channel 7	-	-	-
CL13569.Contig1_H1	400	641	89.8297	--	--	--	--	gi|121583824|ref|NM_213528.2|	67.9	3e-08	Danio rerio tripartite motif-containing 36 (trim36), mRNA >gi|120537353|gb|BC129031.1| Danio rerio tripartite motif-containing 36, mRNA (cDNA clone MGC:153447 IMAGE:2602457), complete cds	--	--	--	--	--	--	--	--	--	--	--	--	--	--	-	-	-
CL6833.Contig3_H1	701	1123	89.8015	gi|22203726|gb|AAM94275.1|	165.6	1e-39	ribosomal protein S20 [Chlamys farreri]	gi|157123486|ref|XM_001660118.1|	194	3e-46	Aedes aegypti 40S ribosomal protein S20 partial mRNA	sp|P23403|RS20_XENLA	152	5e-37	40S ribosomal protein S20 OS=Xenopus laevis GN=rps20 PE=3 SV=1	SPCC576.09	135	8e-32	COG0051	Ribosomal protein S10	K02969	2e-38	159	cqu:CpipJ_CPIJ006764	small subunit ribosomal protein S20e	-	-	GO:0005622//intracellular
CL33318.Contig1_H1	1010	1618	89.8006	gi|225719044|gb|ACO15368.1|	76.3	1e-32	Dolichyl-diphosphooligosaccharide--protein glycosyltransferase subunit DAD1 [Caligus clemensi]	--	--	--	--	sp|Q9VLM5|DAD1_DROME	109	8e-24	Dolichyl-diphosphooligosaccharide--protein glycosyltransferase subunit DAD1 OS=Drosophila melanogaster GN=CG13393 PE=3 SV=1	--	--	--	--	--	K12668	1e-24	114	aag:AaeL_AAEL002183	oligosaccharyltransferase complex subunit epsilon	-	GO:0004576//oligosaccharyl transferase activity	GO:0005886//plasma membrane;GO:0008250//oligosaccharyltransferase complex
Unigene21646_H1	335	536	89.6896	--	--	--	--	--	--	--	--	--	--	--	--	--	--	--	--	--	--	--	--	--	--	-	-	-
CL16782.Contig5_H1	898	1435	89.5772	--	--	--	--	--	--	--	--	--	--	--	--	--	--	--	--	--	--	--	--	--	--	-	-	-
Unigene71998_H1	457	729	89.4197	--	--	--	--	--	--	--	--	--	--	--	--	--	--	--	--	--	--	--	--	--	--	-	-	-
CL42833.Contig1_H1	489	780	89.4144	--	--	--	--	gi|62719100|emb|CR392363.4|	60	9e-06	Zebrafish DNA sequence from clone DKEY-57B6 in linkage group 9 Contains the 3' end of the gene for a novel protein similar to vertebrate transmembrane protein 163 (TMEM163), the gene for a novel protein similar to vertebrate SH3-domain binding protein 4 (SH3BP4), the gene for a novel protein similar to vertebrate ADP-ribosylation factor-like 4C (ARL4C), two novel genes and three CpG islands, comp…	--	--	--	--	--	--	--	--	--	--	--	--	--	--	-	-	-
CL2843.Contig12_H1	1269	2021	89.2743	gi|392902296|ref|NP_001255947.1|	56.2	3e-06	Protein CLEC-199, isoform b [Caenorhabditis elegans] >gi|242333232|emb|CAZ65474.1| Protein CLEC-199, isoform b [Caenorhabditis elegans]	--	--	--	--	sp|P98088|MUC5A_HUMAN	71.6	3e-12	Mucin-5AC (Fragments) OS=Homo sapiens GN=MUC5AC PE=1 SV=3	YPO2725	57	7e-08	COG3501	Uncharacterized protein conserved in bacteria	K10955	2e-12	74.3	gga:423101	intestinal mucin-2	-	-	-
CL3218.Contig4_H1	1669	2654	89.1387	--	--	--	--	gi|47679273|gb|AC093336.13|	109	4e-20	Mus musculus chromosome 1, clone RP23-40E2, complete sequence	--	--	--	--	--	--	--	--	--	--	--	--	--	--	-	-	-
CL33060.Contig2_H1	3352	5325	89.0507	gi|315923724|ref|NP_001186878.1|	90.5	2e-48	RNA granule protein invertebrate [Strongylocentrotus purpuratus] >gi|312915865|tpd|FAA00696.1| TPA: RNA granule protein invertebrate [Strongylocentrotus purpuratus]	gi|371918130|dbj|AK395798.1|	65.9	1e-06	Sus scrofa mRNA, clone: OVRT10064D11, expressed in ovary	sp|Q14444|CAPR1_HUMAN	133	2e-30	Caprin-1 OS=Homo sapiens GN=CAPRIN1 PE=1 SV=2	XF0818	39.3	3e-06	COG2730	Endoglucanase	K13098	9e-10	47.4	nvi:100122794	RNA-binding protein FUS	-	-	-
CL2477.Contig6_H1	3481	5527	89.0036	gi|298108443|gb|ADI56517.1|	24.6	1e-125	voltage-dependent anion channel 2-like protein [Haliotis diversicolor]	gi|298108442|gb|HM107003.1|	174	2e-39	Haliotis diversicolor voltage-dependent anion channel 2-like protein mRNA, complete cds	sp|P82013|VDAC2_MELGA	229	2e-114	Voltage-dependent anion-selective channel protein 2 OS=Meleagris gallopavo GN=VDAC2 PE=1 SV=1	YLR186w	231	6e-60	COG1756	Uncharacterized conserved protein	K15040	6e-114	229	gga:395498	voltage-dependent anion channel protein 2	GO:0055085//transmembrane transport;GO:0044070//regulation of anion transport	GO:0015288//porin activity;GO:0008308//voltage-gated anion channel activity;GO:0000166//nucleotide binding	GO:0005743//mitochondrial inner membrane;GO:0005741//mitochondrial outer membrane;GO:0046930//pore complex
CL7800.Contig7_H1	1627	2578	88.8213	gi|148226682|ref|NP_001085114.1|	388.7	4e-106	uncharacterized protein LOC432187 precursor [Xenopus laevis] >gi|47939805|gb|AAH72275.1| MGC82409 protein [Xenopus laevis]	gi|356984284|gb|JN413214.1|	83.8	2e-12	Reishia clavigera clone GS30 cathepsin Z mRNA, partial cds	sp|Q9WUU7|CATZ_MOUSE	365	2e-100	Cathepsin Z OS=Mus musculus GN=Ctsz PE=2 SV=1	AF1946_2	70.1	1e-11	COG4870	Cysteine protease	K08568	6e-107	388	xla:432187	cathepsin X [EC:3.4.18.1]	GO:0001525//angiogenesis	GO:0008234//cysteine-type peptidase activity	-
CL30106.Contig3_H1	822	1299	88.5848	gi|391327896|ref|XP_003738431.1|	110.2	1e-22	PREDICTED: uncharacterized protein LOC100897326 [Metaseiulus occidentalis]	--	--	--	--	--	--	--	--	--	--	--	--	--	K14575	4e-16	85.5	hmg:100204390	AAA family ATPase	-	-	-
Unigene63001_H1	507	800	88.4512	--	--	--	--	--	--	--	--	--	--	--	--	--	--	--	--	--	--	--	--	--	--	-	-	-
Unigene3818_H1	1522	2401	88.43	gi|50746505|ref|XP_420526.1|	161	1e-37	PREDICTED: 15-hydroxyprostaglandin dehydrogenase [NAD+] [Gallus gallus]	--	--	--	--	sp|Q3T0C2|PGDH_BOVIN	150	1e-35	15-hydroxyprostaglandin dehydrogenase [NAD(+)] OS=Bos taurus GN=HPGD PE=2 SV=1	TM0297	96.7	1e-19	COG1028	Dehydrogenases with different specificities (related to short-chain alcohol dehydrogenases)	K00069	2e-38	160	gga:422567	15-hydroxyprostaglandin dehydrogenase (NAD) [EC:1.1.1.141]	GO:0009987//cellular process;GO:0008152//metabolic process	GO:0005488//binding;GO:0003824//catalytic activity	-
CL17273.Contig6_H1	1058	1669	88.4286	gi|405970485|gb|EKC35384.1|	95.5	4e-18	Ganglioside GM2 activator [Crassostrea gigas]	--	--	--	--	sp|Q60648|SAP3_MOUSE	68.6	2e-11	Ganglioside GM2 activator OS=Mus musculus GN=Gm2a PE=1 SV=2	--	--	--	--	--	K12383	6e-16	85.5	dre:550529	ganglioside GM2 activator	-	-	-
Unigene26659_H1	982	1549	88.4223	--	--	--	--	--	--	--	--	--	--	--	--	--	--	--	--	--	--	--	--	--	--	-	-	-
CL31364.Contig1_H1	748	1179	88.3556	--	--	--	--	--	--	--	--	sp|P02256|H1_PARAN	52.4	1e-06	Histone H1, gonadal OS=Parechinus angulosus PE=1 SV=1	--	--	--	--	--	--	--	--	--	--	-	-	-
CL16439.Contig1_H1	1948	3068	88.2853	gi|60592035|gb|AAX28628.1|	65.9	8e-09	histidine-rich protein II [Plasmodium falciparum] >gi|60592039|gb|AAX28630.1| histidine-rich protein II [Plasmodium falciparum] >gi|60592085|gb|AAX28653.1| histidine-rich protein II [Plasmodium falciparum] >gi|269101376|gb|ACZ25615.1| histidine-rich protein 2 [Plasmodium falciparum]	gi|254002266|emb|CU693374.23|	111	1e-20	Zebrafish DNA sequence from clone DKEY-126I18 in linkage group 2, complete sequence	sp|P0C7L0|WIPF3_MOUSE	86.7	2e-16	WAS/WASL-interacting protein family member 3 OS=Mus musculus GN=Wipf3 PE=1 SV=1	Rv3876	66.6	1e-10	COG0455	ATPases involved in chromosome partitioning	K14650	3e-15	84.3	bfo:BRAFLDRAFT_98089	transcription initiation factor TFIID subunit 3	-	-	-
Unigene3821_H1	1928	3034	88.2126	--	--	--	--	--	--	--	--	--	--	--	--	--	--	--	--	--	--	--	--	--	--	-	-	-
CL10982.Contig4_H1	5529	8666	87.8606	gi|24580684|ref|NP_608540.1|	83.2	1e-13	CG2839 [Drosophila melanogaster] >gi|22945532|gb|AAF51469.2| CG2839 [Drosophila melanogaster]	gi|346705118|dbj|AK377233.1|	123	9e-24	Bombyx mori mRNA, clone: fwd-02J12	sp|P13816|GARP_PLAFF	199	8e-50	Glutamic acid-rich protein OS=Plasmodium falciparum (isolate FC27 / Papua New Guinea) GN=GARP PE=4 SV=1	aq_2032	112	5e-24	COG0532	Translation initiation factor 2 (IF-2; GTPase)	K14822	1e-67	259	tgu:100219403	rRNA-processing protein CGR1	-	-	-
CL29601.Contig1_H1	2163	3387	87.777	gi|156567665|gb|ABU82756.1|	99.4	7e-19	small cardiac-like peptide precursor [Tritonia diomedea]	--	--	--	--	sp|O97374|SCP_LYMST	95.1	6e-19	Small cardioactive peptides OS=Lymnaea stagnalis GN=SCP PE=1 SV=1	--	--	--	--	--	--	--	--	--	--	-	-	-
Unigene12204_H1	480	750	87.5875	--	--	--	--	gi|116174983|gb|AC188534.3|	67.9	4e-08	Canis Familiaris chromosome 14, clone XX-320L14, complete sequence	--	--	--	--	--	--	--	--	--	--	--	--	--	--	-	-	-
CL34711.Contig8_H1	917	1431	87.4767	gi|260799095|ref|XP_002594535.1|	54.7	6e-06	hypothetical protein BRAFLDRAFT_87758 [Branchiostoma floridae] >gi|229279769|gb|EEN50546.1| hypothetical protein BRAFLDRAFT_87758 [Branchiostoma floridae]	--	--	--	--	--	--	--	--	--	--	--	--	--	K13908	1e-06	54.3	bta:789503	mucin-5B	-	-	-
CL5913.Contig3_H1	510	793	87.1615	--	--	--	--	--	--	--	--	--	--	--	--	--	--	--	--	--	--	--	--	--	--	-	-	-
CL17718.Contig5_H1	806	1252	87.0745	gi|307195889|gb|EFN77668.1|	71.2	5e-11	Mitochondrial import receptor subunit TOM7-like protein [Harpegnathos saltator]	--	--	--	--	sp|Q9P0U1|TOM7_HUMAN	65.9	1e-10	Mitochondrial import receptor subunit TOM7 homolog OS=Homo sapiens GN=TOMM7 PE=1 SV=1	--	--	--	--	--	--	--	--	--	--	GO:0006626//protein targeting to mitochondrion	GO:0008320//protein transmembrane transporter activity	GO:0005742//mitochondrial outer membrane translocase complex
CL12289.Contig10_H1	1824	2832	87.0343	gi|318087378|gb|ADV40281.1|	55.8	8e-06	putative serine proteinase inhibitor [Latrodectus hesperus]	gi|195148015|ref|XM_002014934.1|	61.9	9e-06	Drosophila persimilis GL19461 (Dper\GL19461), mRNA	sp|Q868Z9|PPN_DROME	72.4	3e-12	Papilin OS=Drosophila melanogaster GN=Ppn PE=1 SV=2	--	--	--	--	--	K06238	1e-12	75.9	mgp:100549061	collagen, type VI, alpha	GO:0008152//metabolic process;GO:0030198//extracellular matrix organization	GO:0005201//extracellular matrix structural constituent;GO:0016787//hydrolase activity	GO:0005604//basement membrane;GO:0005634//nucleus
CL1714.Contig1_H1	272	422	86.9692	--	--	--	--	--	--	--	--	--	--	--	--	--	--	--	--	--	--	--	--	--	--	-	-	-
Unigene1307_H1	578	896	86.8965	--	--	--	--	--	--	--	--	--	--	--	--	--	--	--	--	--	--	--	--	--	--	-	-	-
CL37293.Contig3_H1	531	823	86.8815	gi|346472831|gb|AEO36260.1|	113.6	3e-24	hypothetical protein [Amblyomma maculatum]	--	--	--	--	sp|Q9Y1A3|TIM8_DROME	99	5e-21	Mitochondrial import inner membrane translocase subunit Tim8 OS=Drosophila melanogaster GN=Tim8 PE=3 SV=1	--	--	--	--	--	K10836	2e-20	99	dme:Dmel_CG1728	mitochondrial protein-transporting ATPase [EC:3.6.3.51]	GO:0045039//protein import into mitochondrial inner membrane;GO:0055085//transmembrane transport	GO:0046872//metal ion binding	GO:0005743//mitochondrial inner membrane;GO:0042719//mitochondrial intermembrane space protein transporter complex
Unigene72327_H1	211	327	86.8735	--	--	--	--	--	--	--	--	--	--	--	--	--	--	--	--	--	--	--	--	--	--	-	-	-
CL19337.Contig1_H1	552	855	86.8258	--	--	--	--	gi|16769473|gb|AY061408.1|	65.9	2e-07	Drosophila melanogaster LD33761 full length cDNA	--	--	--	--	--	--	--	--	--	--	--	--	--	--	-	-	-
CL49604.Contig2_H1	358	554	86.7458	--	--	--	--	--	--	--	--	--	--	--	--	--	--	--	--	--	--	--	--	--	--	-	-	-
Unigene22824_H1	2440	3775	86.7259	--	--	--	--	gi|380013941|ref|XM_003690955.1|	71.9	1e-08	PREDICTED: Apis florea uncharacterized LOC100865652 (LOC100865652), mRNA	--	--	--	--	--	--	--	--	--	--	--	--	--	--	-	-	-
Unigene7953_H1	882	1364	86.6897	--	--	--	--	--	--	--	--	--	--	--	--	--	--	--	--	--	--	--	--	--	--	-	-	-
CL49451.Contig2_H1	561	867	86.632	--	--	--	--	--	--	--	--	--	--	--	--	--	--	--	--	--	--	--	--	--	--	-	-	-
CL11966.Contig3_H1	601	928	86.5556	gi|270014921|gb|EFA11369.1|	71.6	2e-11	hypothetical protein TcasGA2_TC011527 [Tribolium castaneum]	--	--	--	--	sp|P0DKM0|COA3_DROME	66.2	5e-11	Cytochrome C oxidase assembly factor 3, mitochondrial OS=Drosophila melanogaster GN=CG42630 PE=3 SV=1	--	--	--	--	--	K15266	7e-11	67.4	dvi:Dvir_GJ14068	dimethyladenosine transferase 1, mitochondrial	-	-	-
CL10519.Contig3_H1	1974	3044	86.4409	gi|405950263|gb|EKC18261.1|	133.7	3e-29	Integral membrane protein 2A [Crassostrea gigas]	gi|154800628|gb|AC197786.3|	67.9	2e-07	Mus musculus BAC clone CH36-5E17 from chromosome y, complete sequence	sp|Q5NVC3|ITM2C_PONAB	87.8	8e-17	Integral membrane protein 2C OS=Pongo abelii GN=ITM2C PE=2 SV=1	--	--	--	--	--	--	--	--	--	--	-	-	-
CL1575.Contig1_H1	422	650	86.3421	--	--	--	--	--	--	--	--	--	--	--	--	--	--	--	--	--	--	--	--	--	--	-	-	-
CL7981.Contig3_H1	3253	5000	86.1604	gi|322800397|gb|EFZ21401.1|	420.6	2e-115	hypothetical protein SINV_07219 [Solenopsis invicta]	gi|153917374|dbj|AK282388.1|	71.9	2e-08	Gryllus bimaculatus mRNA, GBcontig29249	sp|Q05187|TGMH_TACTR	399	3e-110	Hemocyte protein-glutamine gamma-glutamyltransferase OS=Tachypleus tridentatus PE=1 SV=1	--	--	--	--	--	K05619	1e-111	405	spu:578380	transglutaminase 1 [EC:2.3.2.13]	-	-	-
CL471.Contig3_H1	913	1403	86.1408	--	--	--	--	gi|375232366|gb|JN774658.1|	77.8	7e-11	Cyprinus carpio clone 856902 microsatellite sequence	--	--	--	--	--	--	--	--	--	--	--	--	--	--	-	-	-
CL15454.Contig2_H1	442	679	86.1131	--	--	--	--	--	--	--	--	--	--	--	--	--	--	--	--	--	--	--	--	--	--	-	-	-
CL47069.Contig3_H1	508	780	86.0702	--	--	--	--	--	--	--	--	--	--	--	--	--	--	--	--	--	--	--	--	--	--	-	-	-
Unigene5812_H1	480	735	85.8357	--	--	--	--	gi|346715969|dbj|AK381737.1|	95.6	2e-16	Bombyx mori mRNA, clone: fwgP14D18	--	--	--	--	--	--	--	--	--	--	--	--	--	--	-	-	-
CL8852.Contig4_H1	1061	1624	85.801	gi|242011675|ref|XP_002426573.1|	98.6	5e-19	mitochondrial 50S ribosomal protein L32, putative [Pediculus humanus corporis] >gi|212510710|gb|EEB13835.1| mitochondrial 50S ribosomal protein L32, putative [Pediculus humanus corporis]	--	--	--	--	sp|Q9V9Z1|RM32_DROME	86.3	1e-16	39S ribosomal protein L32, mitochondrial OS=Drosophila melanogaster GN=mRpL32 PE=2 SV=1	--	--	--	--	--	--	--	--	--	--	-	-	-
[truncated: 64,531 more rows]
